# Supplementary material for: A Cross‐Climate Comparison of Molecular Phenology in Three Tropical and Temperate Trees
Source: Plant Environ Interact. 2026 Apr 9;7(2):e70146. doi: 10.1002/pei3.70146 (PMC13063121; doi:10.1002/pei3.70146)
Supplement: Supplementary file 2 — Table S1: Sample information for the tropical tree species R. leprosula. Table S2: Orthogroup list of expressed genes of R. leprosula, L. edulis , and Q. glauca used in Figure 2. Table S3: List of temperature‐responsive genes of R. leprosula, L. edulis , and Q. glauca shown in Figure 3a and Figure S4a, respectively. Table S4: Top 30 GO terms for temperature‐responsive genes of R. leprosula, L. edulis , and Q. glauca shown in Figure 3b and Figure S4b, respectively. Table S5: Gene list of genes related to photosynthesis and stress responses presented in Figure 3c. Table S6: Temperature‐responsive genes (577 absolute, 239 normalized temperature) among the 3793 single‐copy orthologous genes used to compare temperature sensitivity in response to minimum temperature between tropical and temperate species in Figure 4. Table S7: List of 228 temperature‐responsive genes identified across tropical and temperate species shown in Figure 4. [file PEI3-7-e70146-s001.xlsx]

## Sheet: Overview
A cross-climate comparison of molecular phenology in three tropical and temperate trees
Table	Description
Table S1	Sample information for the tropical tree species R. leprosula.
Table S2	Orthogroup list of expressed genes of R. leprosula, L. edulis, and Q. glauca used in Figure 2.
Table S3	List of temperature-responsive genes of R. leprosula, L. edulis, and Q.glauca shown in Figure 3a and S4a, respectively.
Table S4	Top 30 GO terms for temperature-responsive genes of R. leprosula, L. edulis, and Q.glauca shown in Figure 3b and S4b, respectively.
Table S5	Gene list of genes related to photosynthesis and stress responses presented in Figure 3c.
Table S6	Temperature-responsive genes (577 absolute, 239 normalized temperature) among the 3793 single-copy orthologous genes used to compare temperature sensitivity in response to minimum temperature between tropical and temperate species in Figure 4.
Table S7	List of 228 temperature-responsive genes identified across tropical and temperate species shown in Figure 4.

## Sheet: TableS1
arrange_No	sample	group	Group	YYYYMMDD	Year	MONTH	Month	month	Date	Branch	Tree	Minimum Temperature (℃)	Mean temperature (℃)	Maximum temperature (℃)	Precipitation (mm)	Solar radiation
1	20170613A1	2017-06-13	2017-6a	2017-06-13	2017	JUN	6	6a	13	A1	A	24.6	27.5	32.3	0	13.7921
2	20170613B1	2017-06-13	2017-6a	2017-06-13	2017	JUN	6	6a	13	B1	B	24.6	27.5	32.3	0	13.7921
3	20170629A2	2017-06-29	2017-6b	2017-06-29	2017	JUN	6	6b	29	A2	A	24.1	27	32.1	0	13.378
4	20170629B3	2017-06-29	2017-6b	2017-06-29	2017	JUN	6	6b	29	B3	B	24.1	27	32.1	0	13.378
5	20170721A1	2017-07-21	2017-7a	2017-07-21	2017	JUL	7	7a	21	A1	A	23.2	26.9	32.8	0	18.2835
6	20170721B3	2017-07-21	2017-7a	2017-07-21	2017	JUL	7	7a	21	B3	B	23.2	26.9	32.8	0	18.2835
7	20170727A2	2017-07-27	2017-7b	2017-07-27	2017	JUL	7	7b	27	A2	A	23.7	27.8	34.4	0	19.0213
8	20170727B2	2017-07-27	2017-7b	2017-07-27	2017	JUL	7	7b	27	B2	B	23.7	27.8	34.4	0	19.0213
9	20170808A2	2017-08-08	2017-8a	2017-08-08	2017	AUG	8	8a	8	A2	A	23.4	25.4	29.6	0.2	12.9162
10	20170808B3	2017-08-08	2017-8a	2017-08-08	2017	AUG	8	8a	8	B3	B	23.4	25.4	29.6	0.2	12.9162
11	20170825A1	2017-08-25	2017-8b	2017-08-25	2017	AUG	8	8b	25	A1	A	23.5	27.1	33.1	5.9	13.1674
12	20170825B2	2017-08-25	2017-8b	2017-08-25	2017	AUG	8	8b	25	B2	B	23.5	27.1	33.1	5.9	13.1674
13	20170908A2	2017-09-08	2017-9a	2017-09-08	2017	SEP	9	9a	8	A2	A	23.6	26	32.7	9.5	18.4684
14	20170908B1	2017-09-08	2017-9a	2017-09-08	2017	SEP	9	9a	8	B1	B	23.6	26	32.7	9.5	18.4684
15	20170921A3	2017-09-21	2017-9b	2017-09-21	2017	SEP	9	9b	21	A3	A	22.7	26.2	31.7	0	16.0093
16	20170921B3	2017-09-21	2017-9b	2017-09-21	2017	SEP	9	9b	21	B3	B	22.7	26.2	31.7	0	16.0093
17	20171005A2	2017-10-05	2017-10a	2017-10-05	2017	OCT	10	10a	5	A2	A	22.5	26.1	33.7	0.4	22.5759
18	20171005B1	2017-10-05	2017-10a	2017-10-05	2017	OCT	10	10a	5	B1	B	22.5	26.1	33.7	0.4	22.5759
19	20171019A1	2017-10-19	2017-10b	2017-10-19	2017	OCT	10	10b	19	A1	A	23.6	28.6	36.1	0	24.177
20	20171019B3	2017-10-19	2017-10b	2017-10-19	2017	OCT	10	10b	19	B3	B	23.6	28.6	36.1	0	24.177
21	20171102A1	2017-11-02	2017-11a	2017-11-02	2017	NOV	11	11a	2	A1	A	23.3	26.2	30.9	1.2	14.5551
22	20171102B1	2017-11-02	2017-11a	2017-11-02	2017	NOV	11	11a	2	B1	B	23.3	26.2	30.9	1.2	14.5551
23	20171116A2	2017-11-16	2017-11b	2017-11-16	2017	NOV	11	11b	16	A2	A	23.7	26.2	33.6	28.4	19.1476
24	20171116B2	2017-11-16	2017-11b	2017-11-16	2017	NOV	11	11b	16	B2	B	23.7	26.2	33.6	28.4	19.1476
25	20171204A3	2017-12-04	2017-12a	2017-12-04	2017	DEC	12	12a	4	A3	A	24.5	27.1	33.2	0	12.8982
26	20171204B1	2017-12-04	2017-12a	2017-12-04	2017	DEC	12	12a	4	B1	B	24.5	27.1	33.2	0	12.8982
27	20171214A1	2017-12-14	2017-12b	2017-12-14	2017	DEC	12	12b	14	A1	A	24.2	27.4	33.7	0	18.4742
28	20171214B1	2017-12-14	2017-12b	2017-12-14	2017	DEC	12	12b	14	B1	B	24.2	27.4	33.7	0	18.4742
29	20171228A3	2017-12-28	2017-12c	2017-12-28	2017	DEC	12	12c	28	A3	A	23.4	26.7	34.6	0.6	15.7429
30	20171228B3	2017-12-28	2017-12c	2017-12-28	2017	DEC	12	12c	28	B3	B	23.4	26.7	34.6	0.6	15.7429
31	20180111A1	2018-01-11	2018-1a	2018-01-11	2018	JAN	1	1a	11	A1	A	20.9	22.7	24.7	11.1	3.12884
32	20180111B1	2018-01-11	2018-1a	2018-01-11	2018	JAN	1	1a	11	B1	B	20.9	22.7	24.7	11.1	3.12884
33	20180130A1	2018-01-30	2018-1b	2018-01-30	2018	JAN	1	1b	30	A1	A	22.8	27.4	34.2	0	21.622
34	20180130B3	2018-01-30	2018-1b	2018-01-30	2018	JAN	1	1b	30	B3	B	22.8	27.4	34.2	0	21.622
35	20180212A3	2018-02-12	2018-2a	2018-02-12	2018	FEB	2	2a	12	A3	A	22.5	27.2	35.3	0	24.3204
36	20180212B1	2018-02-12	2018-2a	2018-02-12	2018	FEB	2	2a	12	B1	B	22.5	27.2	35.3	0	24.3204
37	20180226A1	2018-02-26	2018-2b	2018-02-26	2018	FEB	2	2b	26	A1	A	22.9	27.7	34.7	0	19.5875
38	20180226B2	2018-02-26	2018-2b	2018-02-26	2018	FEB	2	2b	26	B2	B	22.9	27.7	34.7	0	19.5875
39	20180309A2	2018-03-09	2018-3a	2018-03-09	2018	MAR	3	3a	9	A2	A	23.1	28.5	35.2	0.8	24.5697
40	20180309B1	2018-03-09	2018-3a	2018-03-09	2018	MAR	3	3a	9	B1	B	23.1	28.5	35.2	0.8	24.5697
41	20180405A1	2018-04-05	2018-4a	2018-04-05	2018	APR	4	4a	5	A1	A	22.5	27.5	35.2	0.7	21.4796
42	20180405B2	2018-04-05	2018-4a	2018-04-05	2018	APR	4	4a	5	B2	B	22.5	27.5	35.2	0.7	21.4796
43	20180419A2	2018-04-19	2018-4b	2018-04-19	2018	APR	4	4b	19	A2	A	23.1	26.8	33.3	0	21.1528
44	20180419B1	2018-04-19	2018-4b	2018-04-19	2018	APR	4	4b	19	B1	B	23.1	26.8	33.3	0	21.1528
45	20180522A1	2018-05-22	2018-5a	2018-05-22	2018	MAC	5	5a	22	A1	A	24.2	25.9	32.7	18.3	19.0765
46	20180522B1	2018-05-22	2018-5a	2018-05-22	2018	MAC	5	5a	22	B1	B	24.2	25.9	32.7	18.3	19.0765

## Sheet: TableS2
Orthogroup	R. leprosula	L. edulis	Q. glauca	R. leprosula (Number of all genes)	L. edulis (Number of all genes)	Q. glauca (Number of all genes)	A. thaliana (Number of all genes)	A. thaliana (ID)	A. thaliana (Gene name, Symbol)	A. thaliana (Gene name)
OG0000995	g29213	Lthed_scf0070.1_g034940.1	Qgl_scf0080.1_g028830.1	1	1	1	9	AT1G14080.1, AT1G14100.1, AT1G14110.1, AT2G03210.2, AT2G03220.1, AT2G15350.1, AT2G15360.1, AT2G15370.1, AT2G15390.2	FUT6, FUT8, FUT9, FUT2, FT1, FUT10, AT2G15360, FUT5, FUT4	fucosyltransferase 6, fucosyltransferase 8, fucosyltransferase 9, fucosyltransferase 2, fucosyltransferase 1, fucosyltransferase 10, fucosyltransferase, fucosyltransferase 5, fucosyltransferase 4
OG0000996	g9592	Lthed_scf0090.1_g042150.1	Qgl_scf0060.1_g070470.1	1	1	1	9	AT1G14640.1, AT1G14650.1, AT2G43960.1, AT3G27600.1, AT3G49130.1, AT4G16200.1, AT5G06520.1, AT5G06890.1, AT5G12280.1	AT1G14640, AT1G14650, AT2G43960, AT3G27600, AT3G49130, AT4G16200, AT5G06520, AT5G06890, AT5G12280	SWAP (Suppressor-of-White-APricot)/surp domain-containing protein, SWAP (Suppressor-of-White-APricot)/surp domain-containing protein / ubiquitin family protein, SWAP (Suppressor-of-White-APricot)/surp domain-containing protein, SWAP (Suppressor-of-White-APricot)/surp RNA-binding domain-containing protein, SWAP (Suppressor-of-White-APricot)/surp RNA-binding domain-containing protein, SWAP (Suppres…
OG0001658	g12567	Lthed_scf0110.1_g073630.1	Qgl_scf0110.1_g021530.1	1	1	1	7	AT2G35960.1, AT2G35970.1, AT3G11660.1, AT3G52470.1, AT4G09590.1, AT5G05657.1, AT5G06330.1	NHL12, AT2G35970, NHL1, AT3G52470, NHL22, AT5G05657, AT5G06330	NDR1/HIN1-like 12, Late embryogenesis abundant (LEA) hydroxyproline-rich glycoprotein family, NDR1/HIN1-like 1, Late embryogenesis abundant (LEA) hydroxyproline-rich glycoprotein family, NDR1/HIN1-like 22, late embryogenesis abundant (LEA) hydroxyproline-rich glycoprotein family protein, Late embryogenesis abundant (LEA) hydroxyproline-rich glycoprotein family
OG0001960	g30966	Lthed_scf0020.1_g014650.1	Qgl_scf0030.1_g175110.1	1	1	1	6	AT1G17450.2, AT1G58766.1, AT1G59077.1, AT1G59453.1, AT1G59460.1, AT1G59470.1	AT1G17450, AT1G58766, AT1G59077, AT1G59077, AT1G59460, AT1G59470	B-block binding subunit of TFIIIC, B-block-binding subunit of TFIIIC protein, B-block-binding subunit of TFIIIC protein, B-block-binding subunit of TFIIIC protein, B-block-binding subunit of TFIIIC protein, B-block-binding subunit of TFIIIC protein
OG0002243	g16721	Lthed_scf0100.1_g013560.1	Qgl_scf0100.1_g091740.1	1	1	1	6	AT4G15660.1, AT4G15670.1, AT4G15680.1, AT4G15690.1, AT4G15700.1, AT5G18600.1	AT4G15660, AT4G15670, AT4G15680, AT4G15690, AT4G15700, AT5G18600	Thioredoxin superfamily protein, Thioredoxin superfamily protein, Thioredoxin superfamily protein, Thioredoxin superfamily protein, Thioredoxin superfamily protein, Thioredoxin superfamily protein
OG0002296	g12937	Lthed_scf0070.1_g079020.1	Qgl_scf0080.1_g070400.1	1	1	1	6	AT5G08640.1, AT5G43935.1, AT5G63580.1, AT5G63590.1, AT5G63595.1, AT5G63600.2	FLS1, FLS6, FLS2, FLS3, FLS4, FLS5	flavonol synthase 1, flavonol synthase 6, flavonol synthase 2, flavonol synthase 3, flavonol synthase 4, flavonol synthase 5
OG0002595	g33114	Lthed_scf0030.1_g023590.1	Qgl_scf0010.1_g167150.1	1	1	1	5	AT1G21160.1, AT1G76720.2, AT1G76810.1, AT1G76820.1, AT2G27700.2	AT1G21160, AT1G76720, AT1G76810, NA, AT2G27700	eukaryotic translation initiation factor 2 (eIF-2) family protein, eukaryotic translation initiation factor 2 (eIF-2) family protein, eukaryotic translation initiation factor 2 (eIF-2) family protein, eukaryotic translation initiation factor 2 (eIF-2) family protein, eukaryotic translation initiation factor 2 family protein / eIF-2 family protein
OG0002712	g16533	Lthed_scf0100.1_g024720.1	Qgl_scf0100.1_g083450.1	1	1	1	5	AT1G67890.1, AT3G06620.1, AT3G06630.2, AT3G06640.1, AT5G49470.2	AT1G67890, AT3G06620, AT3G06630, AT3G06640, AT5G49470	PAS domain-containing protein tyrosine kinase family protein, PAS domain-containing protein tyrosine kinase family protein, protein kinase family protein, PAS domain-containing protein tyrosine kinase family protein, PAS domain-containing protein tyrosine kinase family protein
OG0002946	g36230	Lthed_scf0100.1_g075220.1	Qgl_scf0100.1_g039110.1	1	1	1	5	AT3G29800.1, AT5G17730.1, AT5G17740.1, AT5G17750.1, AT5G17760.1	AT3G29800, AT5G17730, AT5G17740, AT5G17750, AT5G17760	P-loop containing nucleoside triphosphate hydrolases superfamily protein, P-loop containing nucleoside triphosphate hydrolases superfamily protein, P-loop containing nucleoside triphosphate hydrolases superfamily protein, P-loop containing nucleoside triphosphate hydrolases superfamily protein, P-loop containing nucleoside triphosphate hydrolases superfamily protein
OG0003087	g24921	Lthed_scf0070.1_g082670.1	Qgl_scf0080.1_g073380.1	1	1	1	5	AT5G39450.1, AT5G39460.1, AT5G39470.1, AT5G39480.1, AT5G39490.1	AT5G39450, AT5G39460, AT5G39470, AT5G39480, AT5G39490	F-box family protein, F-box family protein, F-box family protein, F-box family protein, F-box family protein
OG0003358	g35494	Lthed_scf0060.1_g035230.1	Qgl_scf0090.1_g081590.1	1	1	1	4	AT1G04580.1, AT2G27150.1, AT3G43600.1, AT5G20960.1	AO4, AAO3, AAO2, AO1	aldehyde oxidase 4, abscisic aldehyde oxidase 3, aldehyde oxidase 2, aldehyde oxidase 1
OG0003362	g14243	Lthed_scf0040.1_g062190.1	Qgl_scf0050.1_g072250.1	1	1	1	4	AT1G05290.1, AT2G32310.1, AT3G21880.2, AT4G15250.1	AT1G05290, AT2G32310, BBX10, BBX9	CCT motif family protein, CCT motif family protein, B-box type zinc finger protein with CCT domain-containing protein, B-box type zinc finger protein with CCT domain-containing protein
OG0003431	g20011	Lthed_scf0050.1_g073320.1	Qgl_scf0040.1_g080670.1	1	1	1	4	AT1G14890.1, AT1G23205.1, AT1G70720.2, AT2G01610.1	AT1G14890, AT1G23205, AT1G70720, AT2G01610	Plant invertase/pectin methylesterase inhibitor superfamily protein, Plant invertase/pectin methylesterase inhibitor superfamily protein, Plant invertase/pectin methylesterase inhibitor superfamily protein, Plant invertase/pectin methylesterase inhibitor superfamily protein
OG0003480	g8546	Lthed_scf0050.1_g072260.1	Qgl_scf0040.1_g079300.1	1	1	1	4	AT1G23240.4, AT1G23250.1, AT1G70670.1, AT1G70680.1	AT1G23240, AT1G23250, CLO4, AT1G70680	Caleosin-related family protein, Caleosin-related family protein, Caleosin-related family protein, Caleosin-related family protein
OG0003495	g14403	Lthed_scf0050.1_g070960.1	Qgl_scf0040.1_g077970.1	1	1	1	4	AT1G24793.1, AT1G25054.1, AT1G25145.1, AT1G25210.2	LpxC1, LpxC4, LpxC4, LpxC4	UDP-3-O-acyl N-acetylglycosamine deacetylase family protein, UDP-3-O-acyl N-acetylglycosamine deacetylase family protein, UDP-3-O-acyl N-acetylglycosamine deacetylase family protein, UDP-3-O-acyl N-acetylglycosamine deacetylase family protein
OG0003509	g32612	Lthed_scf0120.1_g080330.1	Qgl_scf0120.1_g071390.1	1	1	1	4	AT1G27535.1, AT1G27570.1, AT1G27595.1, AT3G43950.1	AT1G27535, AT1G27570, AT1G27595, AT3G43950	phosphatidylinositol 3/4-kinase, phosphatidylinositol 3- and 4-kinase family protein, symplekin, Protein kinase superfamily protein
OG0003526	g31350	Lthed_scf0090.1_g046170.1	Qgl_scf0060.1_g067090.1	1	1	1	4	AT1G30530.1, AT5G17030.1, AT5G17040.1, AT5G17050.1	UGT78D1, UGT78D3, AT5G17040, UGT78D2	UDP-glucosyl transferase 78D1, UDP-glucosyl transferase 78D3, UDP-Glycosyltransferase superfamily protein, UDP-glucosyl transferase 78D2
OG0003731	g4069	Lthed_scf0080.1_g024590.1	Qgl_scf0070.1_g086800.1	1	1	1	4	AT2G16090.1, AT3G27710.1, AT3G27720.1, AT4G34370.1	ARI2, ARI3, ARI4, ARI1	RING/U-box superfamily protein, RING/U-box superfamily protein, IBR domain containing protein, RING/U-box superfamily protein
OG0003866	g7000	Lthed_scf0040.1_g019690.1	Qgl_scf0050.1_g117550.1	1	1	1	4	AT2G39400.1, AT2G39410.2, AT2G39420.1, AT3G55180.1	AT2G39400, AT2G39410, AT2G39420, AT3G55180	alpha/beta-Hydrolases superfamily protein, alpha/beta-Hydrolases superfamily protein, alpha/beta-Hydrolases superfamily protein, alpha/beta-Hydrolases superfamily protein
OG0004098	g14428	Lthed_scf0070.1_g087610.1	Qgl_scf0080.1_g079790.1	1	1	1	4	AT3G59310.2, AT3G59320.1, AT3G59330.3, AT3G59340.2	AT3G59310, AT3G59320, AT3G59330, AT3G59340	solute carrier family 35 protein (DUF914), solute carrier family 35 protein (DUF914), solute carrier family 35 protein (DUF914), solute carrier family 35 protein (DUF914)
OG0004158	g22630	Lthed_scf0120.1_g013220.1	Qgl_scf0120.1_g009390.1	1	1	1	4	AT4G17585.1, AT4G17970.1, AT5G46600.1, AT5G46610.1	AT4G17585, ALMT12, AT5G46600, AT5G46610	aluminum activated malate transporter family protein, aluminum-activated, malate transporter 12, aluminum activated malate transporter family protein, aluminum activated malate transporter family protein
OG0004696	g33353	Lthed_scf0120.1_g056960.1	Qgl_scf0120.1_g050810.1	1	1	1	3	AT1G02720.1, AT3G62660.1, AT4G02130.1	GATL5, GATL7, GATL6	galacturonosyltransferase 5, galacturonosyltransferase-like 7, galacturonosyltransferase 6
OG0004698	g33404	Lthed_scf0120.1_g057220.1	Qgl_scf0120.1_g051010.1	1	1	1	3	AT1G02840.1, AT1G09140.1, AT4G02430.4	SR34, SR30, SR34b	RNA-binding (RRM/RBD/RNP motifs) family protein, SERINE-ARGININE PROTEIN 30, RNA-binding (RRM/RBD/RNP motifs) family protein
OG0004702	g29732	Lthed_scf0070.1_g045950.1	Qgl_scf0080.1_g038780.1	1	1	1	3	AT1G03280.1, AT4G20340.1, AT4G20810.1	AT1G03280, AT4G20340, AT4G20810	Transcription factor TFIIE, alpha subunit, Transcription factor TFIIE, alpha subunit, transcription initiation factor IIE (TFIIE) alpha subunit family protein / general transcription factor TFIIE family protein
OG0004734	g14450	Lthed_scf0040.1_g063490.1	Qgl_scf0050.1_g070510.1	1	1	1	3	AT1G05210.1, AT1G05220.1, AT2G32380.1	AT1G05210, AT1G05220, AT2G32380	Transmembrane protein 97, Putative, Transmembrane protein 97, Putative, Transmembrane protein 97, Putative
OG0004755	g6854	Lthed_scf0110.1_g082780.1	Qgl_scf0110.1_g014600.1	1	1	1	3	AT1G06380.1, AT2G42650.1, AT3G58660.1	AT1G06380, AT2G42650, AT3G58660	Ribosomal protein L1p/L10e family, Ribosomal protein L1p/L10e family, Ribosomal protein L1p/L10e family
OG0004770	g7228	Lthed_scf0040.1_g005380.1	Qgl_scf0050.1_g127800.1	1	1	1	3	AT1G07780.1, AT1G29410.2, AT5G05590.1	PAI1, PAI3, PAI2	phosphoribosylanthranilate isomerase 1, phosphoribosylanthranilate isomerase 3, phosphoribosylanthranilate isomerase 2
OG0004792	g14213	Lthed_scf0050.1_g121840.1	Qgl_scf0040.1_g151120.1	1	1	1	3	AT1G09540.1, AT1G57560.1, AT5G26660.1	MYB61, MYB50, MYB86	myb domain protein 61, myb domain protein 50, myb domain protein 86
OG0004836	g22810	Lthed_scf0120.1_g025410.1	Qgl_scf0120.1_g021050.1	1	1	1	3	AT1G12270.1, AT1G62740.1, AT4G12400.2	Hop1, Hop2, Hop3	stress-inducible protein, stress-inducible protein, stress-inducible protein
OG0004838	g8941	Lthed_scf0120.1_g026990.1	Qgl_scf0120.1_g023170.1	1	1	1	3	AT1G12340.1, AT1G12390.1, AT1G62880.1	AT1G12340, AT1G12390, AT1G62880	Cornichon family protein, Cornichon family protein, Cornichon family protein
OG0004907	g34256	Lthed_scf0040.1_g075530.1	Qgl_scf0050.1_g060120.1	1	1	1	3	AT1G17050.1, AT1G36623.1, AT1G78510.1	SPS2, AT1G36623, SPS1	solanesyl diphosphate synthase 2, hypothetical protein, solanesyl diphosphate synthase 1
OG0004908	g34216	Lthed_scf0030.1_g041170.1	Qgl_scf0010.1_g148780.1	1	1	1	3	AT1G17100.1, AT1G78450.1, AT1G78460.1	HBP1, AT1G78450, AT1G78460	SOUL heme-binding family protein, SOUL heme-binding family protein, SOUL heme-binding family protein
OG0004917	g38675	Lthed_scf0020.1_g019070.1	Qgl_scf0030.1_g171280.1	1	1	1	3	AT1G17545.1, AT1G17550.1, AT1G72770.1	AT1G17545, HAB2, HAB1	Protein phosphatase 2C family protein, homology to ABI2, HYPERSENSITIVE TO ABA1
OG0005015	g14374	Lthed_scf0050.1_g072140.1	Qgl_scf0040.1_g079260.1	1	1	1	3	AT1G23260.1, AT1G70650.2, AT1G70660.1	MMZ1, AT1G70650, MMZ2	MMS ZWEI homologue 1, Ran BP2/NZF zinc finger-like superfamily protein, MMS ZWEI homologue 2
OG0005032	g21995	Lthed_scf0060.1_g092480.1	Qgl_scf0090.1_g029280.1	1	1	1	3	AT1G25480.1, AT1G68600.1, AT2G17470.2	AT1G25480, AT1G68600, ALMT6	aluminum activated malate transporter family protein, aluminum activated malate transporter family protein, aluminum activated malate transporter family protein
OG0005078	g34055	Lthed_scf0020.1_g126160.1	Qgl_scf0030.1_g049970.1	1	1	1	3	AT1G30490.1, AT2G34710.1, AT5G32670.1	PHV, PHB, AT5G32670	Homeobox-leucine zipper family protein / lipid-binding START domain-containing protein, Homeobox-leucine zipper family protein / lipid-binding START domain-containing protein, START domain protein
OG0005083	g25608	Lthed_scf0080.1_g091260.1	Qgl_scf0070.1_g021580.1	1	1	1	3	AT1G30900.1, AT2G34940.1, AT4G20110.2	VSR6, VSR5, VSR7	VACUOLAR SORTING RECEPTOR 6, VACUOLAR SORTING RECEPTOR 5, VACUOLAR SORTING RECEPTOR 7
OG0005085	g27137	Lthed_scf0060.1_g018610.1	Qgl_scf0090.1_g103790.1	1	1	1	3	AT1G31010.1, AT4G20010.1, AT5G44785.2	OSB4, PTAC9, OSB3	organellar single-stranded DNA binding protein 4, plastid transcriptionally active 9, organellar single-stranded DNA binding protein 3
OG0005087	g16392	Lthed_scf0080.1_g088160.1	Qgl_scf0070.1_g025320.1	1	1	1	3	AT1G31130.1, AT4G19950.1, AT5G44860.1	AT1G31130, AT4G19950, AT5G44860	polyadenylate-binding protein 1-B-binding protein, polyadenylate-binding protein 1-B-binding protein, polyadenylate-binding protein 1-B-binding protein
OG0005108	g34114	Lthed_scf0010.1_g150090.1	Qgl_scf0020.1_g140510.1	1	1	1	3	AT1G32850.1, AT4G10570.1, AT4G10590.1	UBP11, UBP9, UBP10	ubiquitin-specific protease 11, ubiquitin-specific protease 9, ubiquitin-specific protease 10
OG0005145	g34454	Lthed_scf0030.1_g026970.1	Qgl_scf0010.1_g162590.1	1	1	1	3	AT1G44478.1, AT1G53720.1, AT1G56085.1	AT1G44478, CYP59, AT1G56085	Cyclophilin, cyclophilin 59, Cyclophilin
OG0005174	g5197	Lthed_scf0050.1_g057880.1	Qgl_scf0040.1_g062710.1	1	1	1	3	AT1G48920.1, AT3G18610.1, AT4G08760.1	NUC-L1, NUC-L2, AT4G08760	nucleolin like 1, nucleolin like 2, hypothetical protein
OG0005197	g6459	Lthed_scf0110.1_g051900.1	Qgl_scf0110.1_g040710.1	1	1	1	3	AT1G51420.2, AT2G35840.1, AT3G52340.6	SPP1, AT2G35840, SPP2	sucrose-phosphatase 1, Sucrose-6F-phosphate phosphohydrolase family protein, sucrose-6F-phosphate phosphohydrolase 2
OG0005254	g26659	Lthed_scf0010.1_g032580.1	Qgl_scf0020.1_g031490.1	1	1	1	3	AT1G58300.1, AT1G69720.1, AT2G26670.1	HO4, HO3, TED4	heme oxygenase 4, heme oxygenase 3, Plant heme oxygenase (decyclizing) family protein
OG0005320	g19023	Lthed_scf0010.1_g096360.1	Qgl_scf0020.1_g092000.1	1	1	1	3	AT1G67270.1, AT1G67780.1, AT5G38690.1	AT1G67270, AT1G67780, AT5G38690	Zinc-finger domain of monoamine-oxidase A repressor R1 protein, Zinc-finger domain of monoamine-oxidase A repressor R1 protein, Zinc-finger domain of monoamine-oxidase A repressor R1 protein
OG0005354	g7260	Lthed_scf0040.1_g004540.1	Qgl_scf0050.1_g128590.1	1	1	1	3	AT1G71280.1, AT1G71370.1, AT5G05450.1	AT1G71280, AT1G71370, AT5G05450	DEA(D/H)-box RNA helicase family protein, DEA(D/H)-box RNA helicase family protein, P-loop containing nucleoside triphosphate hydrolases superfamily protein
OG0005384	g34257	Lthed_scf0040.1_g075610.1	Qgl_scf0050.1_g060090.1	1	1	1	3	AT1G78520.1, AT2G43660.2, AT2G43670.1	AT1G78520, AT2G43660, AT2G43670	Carbohydrate-binding X8 domain superfamily protein, Carbohydrate-binding X8 domain superfamily protein, Carbohydrate-binding X8 domain superfamily protein
OG0005425	g12000	Lthed_scf0040.1_g074050.1	Qgl_scf0050.1_g061200.1	1	1	1	3	AT2G05230.1, AT2G05250.1, AT5G35753.1	AT2G05230, AT2G05250, AT5G35753	DNAJ heat shock N-terminal domain-containing protein, DNAJ heat shock N-terminal domain-containing protein, DnaJ heat shock amino-terminal domain protein (DUF3444)
OG0005476	g5338	Lthed_scf0080.1_g001710.1	Qgl_scf0070.1_g116310.1	1	1	1	3	AT2G17290.1, AT4G35310.1, AT4G38230.2	CPK6, CPK5, CPK26	Calcium-dependent protein kinase family protein, calmodulin-domain protein kinase 5, calcium-dependent protein kinase 26
OG0005490	g1044	Lthed_scf0100.1_g071990.1	Qgl_scf0100.1_g042510.1	1	1	1	3	AT2G18080.1, AT4G36190.1, AT4G36195.1	EDA2, AT4G36190, AT4G36195	Serine carboxypeptidase S28 family protein, Serine carboxypeptidase S28 family protein, Serine carboxypeptidase S28 family protein
OG0005500	g15183	Lthed_scf0010.1_g016830.1	Qgl_scf0020.1_g016990.1	1	1	1	3	AT2G18730.1, AT4G30340.1, AT5G57690.1	DGK3, DGK7, DGK4	diacylglycerol kinase 3, diacylglycerol kinase 7, diacylglycerol kinase 4
OG0005511	g26962	Lthed_scf0010.1_g080010.1	Qgl_scf0020.1_g077430.1	1	1	1	3	AT2G19690.2, AT4G29460.1, AT4G29470.1	PLA2-BETA, PLA2-GAMMA, PLA2-DELTA	phospholipase A2-beta, Phospholipase A2 family protein, Phospholipase A2 family protein
OG0005607	g11887	Lthed_scf0040.1_g068220.1	Qgl_scf0050.1_g066500.1	1	1	1	3	AT2G27402.1, AT2G32180.1, AT2G32650.1	AT2G27402, PTAC18, AT2G32650	plastid transcriptionally active protein, plastid transcriptionally active 18, RmlC-like cupins superfamily protein
OG0005612	g27070	Lthed_scf0080.1_g108460.1	Qgl_scf0070.1_g002300.1	1	1	1	3	AT2G28020.1, AT2G28230.1, AT4G09070.1	AT2G28020, AT2G28230, AT4G09070	mediator of RNA polymerase II transcription subunit, TATA-binding related factor (TRF) of subunit 20 of Mediator complex, TATA-binding related factor (TRF) of subunit 20 of Mediator complex
OG0005654	g13102	Lthed_scf0050.1_g096490.1	Qgl_scf0040.1_g110210.1	1	1	1	3	AT2G34970.1, AT3G02270.1, AT4G18300.1	AT2G34970, AT3G02270, AT4G18300	Trimeric LpxA-like enzyme, Trimeric LpxA-like enzyme, Trimeric LpxA-like enzyme
OG0005722	g36961	Lthed_scf0020.1_g141830.1	Qgl_scf0030.1_g037950.1	1	1	1	3	AT2G40113.1, AT4G17215.1, AT5G47635.1	AT2G40113, AT4G17215, AT5G47635	Pollen Ole e 1 allergen and extensin family protein, Pollen Ole e 1 allergen and extensin family protein, Pollen Ole e 1 allergen and extensin family protein
OG0005753	g6380	Lthed_scf0110.1_g047820.1	Qgl_scf0110.1_g044400.1	1	1	1	3	AT2G42065.1, AT2G42080.1, AT3G58020.1	AT2G42065, AT2G42080, AT3G58020	DnaJ domain protein, Chaperone DnaJ-domain superfamily protein, Chaperone DnaJ-domain superfamily protein
OG0005764	g9040	Lthed_scf0120.1_g020680.1	Qgl_scf0120.1_g016950.1	1	1	1	3	AT2G43090.1, AT2G43100.1, AT3G58990.1	AT2G43090, IPMI2, IPMI1	Aconitase/3-isopropylmalate dehydratase protein, isopropylmalate isomerase 2, isopropylmalate isomerase 1
OG0005765	g3304	Lthed_scf0070.1_g086640.1	Qgl_scf0080.1_g078680.1	1	1	1	3	AT2G43120.2, AT3G59220.1, AT3G59260.1	AT2G43120, PRN, AT3G59260	RmlC-like cupins superfamily protein, pirin, pirin
OG0005843	g19244	Lthed_scf0010.1_g039840.1	Qgl_scf0020.1_g038030.1	1	1	1	3	AT3G01090.2, AT3G29160.1, AT5G39440.1	KIN10, KIN11, SnRK1.3	SNF1 kinase homolog 10, SNF1 kinase homolog 11, SNF1-related protein kinase 1.3
OG0005877	g5597	Lthed_scf0110.1_g032640.1	Qgl_scf0110.1_g054680.1	1	1	1	3	AT3G03700.1, AT3G04440.1, AT5G17830.1	AT3G03700, AT3G04440, AT5G17830	Plasma-membrane choline transporter family protein, Plasma-membrane choline transporter family protein, Plasma-membrane choline transporter family protein
OG0005882	g8411	Lthed_scf0110.1_g038160.1	Qgl_scf0110.1_g050800.1	1	1	1	3	AT3G03980.1, AT3G04000.1, AT5G18210.2	AT3G03980, AT3G04000, AT5G18210	NAD(P)-binding Rossmann-fold superfamily protein, NAD(P)-binding Rossmann-fold superfamily protein, NAD(P)-binding Rossmann-fold superfamily protein
OG0005887	g12869	Lthed_scf0050.1_g078520.1	Qgl_scf0040.1_g088500.1	1	1	1	3	AT3G04490.2, AT3G05035.2, AT4G38092.1	AT3G04490, AT3G05035, AT4G38092	exportin-4 protein, exportin-4 protein, exportin-4 protein
OG0005944	g10541	Lthed_scf0110.1_g071680.1	Qgl_scf0110.1_g023170.1	1	1	1	3	AT3G09100.2, AT5G01290.1, AT5G28210.1	AT3G09100, AT5G01290, AT5G28210	mRNA capping enzyme family protein, mRNA capping enzyme family protein, mRNA capping enzyme family protein
OG0005953	g7947	Lthed_scf0110.1_g079630.1	Qgl_scf0110.1_g016830.1	1	1	1	3	AT3G09940.1, AT3G52880.2, AT5G03630.1	MDHAR, MDAR1, ATMDAR2	monodehydroascorbate reductase, monodehydroascorbate reductase 1, Pyridine nucleotide-disulfide oxidoreductase family protein
OG0005970	g10788	Lthed_scf0040.1_g004550.1	Qgl_scf0050.1_g128580.1	1	1	1	3	AT3G11040.3, AT3G61010.1, AT5G05460.1	ENGase85B, AT3G61010, ENGase85A	Glycosyl hydrolase family 85, Ferritin/ribonucleotide reductase-like family protein, Glycosyl hydrolase family 85
OG0006048	g16089	Lthed_scf0010.1_g123080.1	Qgl_scf0020.1_g114660.1	1	1	1	3	AT3G21590.3, AT3G21600.1, AT4G15450.1	AT3G21590, AT3G21600, AT4G15450	Senescence/dehydration-associated protein-like protein, Senescence/dehydration-associated protein-like protein, Senescence/dehydration-associated protein-like protein
OG0006280	g10733	Lthed_scf0030.1_g123670.1	Qgl_scf0010.1_g052920.1	1	1	1	3	AT3G60180.1, AT3G60961.1, AT5G26667.1	AT3G60180, AT3G60961, PYR6	P-loop containing nucleoside triphosphate hydrolases superfamily protein, P-loop containing nucleoside triphosphate hydrolases superfamily protein, P-loop containing nucleoside triphosphate hydrolases superfamily protein
OG0006288	g2902	Lthed_scf0030.1_g073210.1	Qgl_scf0010.1_g114630.1	1	1	1	3	AT3G61480.2, AT5G28350.1, AT5G28442.1	AT3G61480, AT5G28350, AT5G28442	Quinoprotein amine dehydrogenase, beta chain-like; RIC1-like guanyl-nucleotide exchange factor, Quinoprotein amine dehydrogenase, beta chain-like; RIC1-like guanyl-nucleotide exchange factor, quinoprotein amine dehydrogenase, beta chain-like; RIC1-like guanyl-nucleotide exchange factor
OG0006295	g33323	Lthed_scf0010.1_g011920.1	Qgl_scf0020.1_g012560.1	1	1	1	3	AT3G62470.1, AT3G62540.1, AT5G14820.1	AT3G62470, AT3G62540, AT5G14820	Pentatricopeptide repeat (PPR) superfamily protein, Pentatricopeptide repeat (PPR) superfamily protein, Pentatricopeptide repeat (PPR) superfamily protein
OG0006322	g33385	Lthed_scf0120.1_g057660.1	Qgl_scf0120.1_g051330.1	1	1	1	3	AT4G02400.1, AT5G08600.2, AT5G36980.1	AT4G02400, AT5G08600, AT5G36980	U3 ribonucleoprotein (Utp) family protein, U3 ribonucleoprotein (Utp) family protein, U3 small nucleolar RNA-associated protein
OG0006329	g8111	Lthed_scf0110.1_g073140.1	Qgl_scf0110.1_g021890.1	1	1	1	3	AT4G04680.1, AT5G06350.1, AT5G27010.1	AT4G04680, AT5G06350, AT5G27010	Rix1 complex component, ARM repeat superfamily protein, ARM repeat superfamily protein
OG0006390	g9007	Lthed_scf0120.1_g022610.1	Qgl_scf0120.1_g018850.1	1	1	1	3	AT4G17250.1, AT5G02650.1, AT5G47580.1	AT4G17250, AT5G02650, ASG7	transmembrane protein, hypothetical protein, transmembrane protein
OG0006430	g38809	Lthed_scf0060.1_g022360.1	Qgl_scf0090.1_g095060.1	1	1	1	3	AT4G19650.2, AT5G45113.1, AT5G45115.1	AT4G19650, AT5G45113, AT5G45115	Mitochondrial transcription termination factor family protein, mitochondrial transcription termination factor-related / mTERF-like protein, transcription termination factor family protein
OG0006444	g39272	Lthed_scf0020.1_g060900.1	Qgl_scf0030.1_g100640.1	1	1	1	3	AT4G21585.6, AT4G21590.1, AT4G21600.1	ENDO4, ENDO3, ENDO5	endonuclease 4, endonuclease 3, endonuclease 5
OG0006465	g35002	Lthed_scf0070.1_g005800.1	Qgl_scf0080.1_g005140.1	1	1	1	3	AT4G24940.1, AT5G50580.2, AT5G50680.1	SAE1A, SAE1B, SAE1B	SUMO-activating enzyme 1A, SUMO-activating enzyme 1B, SUMO activating enzyme 1B
OG0006485	g16223	Lthed_scf0010.1_g080520.1	Qgl_scf0020.1_g077940.1	1	1	1	3	AT4G26170.1, AT5G56770.1, AT5G56780.1	AT4G26170, AT5G56770, ET2	transcription factor, transcription repressor-like protein, effector of transcription2
OG0006525	g19949	Lthed_scf0060.1_g045700.1	Qgl_scf0090.1_g074320.1	1	1	1	3	AT4G28620.1, AT4G28630.1, AT5G58270.1	ABCB24, ABCB23, ABCB25	ABC transporter of the mitochondrion 2, ABC transporter of the mitochondrion 1, ABC transporter of the mitochondrion 3
OG0006571	g36207	Lthed_scf0100.1_g073330.1	Qgl_scf0100.1_g040820.1	1	1	1	3	AT4G36270.1, AT4G36280.1, AT4G36290.1	AT4G36270, CRH1, CRT1	ATP binding protein, Histidine kinase-, DNA gyrase B-, and HSP90-like ATPase family protein, compromized recognition of TCV 1
OG0006586	g20155	Lthed_scf0080.1_g017410.1	Qgl_scf0070.1_g096870.1	1	1	1	3	AT4G38990.2, AT4G39000.1, AT4G39010.1	GH9B16, GH9B17, GH9B18	glycosyl hydrolase 9B16, glycosyl hydrolase 9B17, glycosyl hydrolase 9B18
OG0006626	g2208	Lthed_scf0090.1_g051030.1	Qgl_scf0060.1_g063200.1	1	1	1	3	AT5G07460.1, AT5G07470.1, AT5G61640.2	PMSR2, PMSR3, PMSR1	peptidemethionine sulfoxide reductase 2, peptidemethionine sulfoxide reductase 3, peptidemethionine sulfoxide reductase 1
OG0006630	g29272	Lthed_scf0070.1_g037510.1	Qgl_scf0080.1_g031260.1	1	1	1	3	AT5G07940.1, AT5G07970.1, AT5G07980.1	AT5G07940, AT5G07970, AT5G07980	dentin sialophosphoprotein-like protein, dentin sialophosphoprotein-like protein, dentin sialophosphoprotein-like protein
OG0007315	g3096	Lthed_scf0060.1_g031770.1	Qgl_scf0090.1_g085680.1	1	1	1	2	AT1G01020.1, AT4G01510.5	ARV1, ARV2	ARV1 family protein, Arv1-like protein
OG0007318	g18299	Lthed_scf0040.1_g039660.1	Qgl_scf0050.1_g097230.1	1	1	1	2	AT1G01110.2, AT4G00820.1	IQD18, iqd17	IQ-domain 18, IQ-domain 17
OG0007320	g18272	Lthed_scf0040.1_g042360.1	Qgl_scf0050.1_g095260.1	1	1	1	2	AT1G01210.1, AT4G07950.1	AT1G01210, AT4G07950	DNA-directed RNA polymerase, subunit M, archaeal, DNA-directed RNA polymerase, subunit M, archaeal
OG0007325	g18174	Lthed_scf0040.1_g037540.1	Qgl_scf0050.1_g099830.1	1	1	1	2	AT1G01610.1, AT4G00400.1	GPAT4, GPAT8	glycerol-3-phosphate acyltransferase 4, glycerol-3-phosphate acyltransferase 8
OG0007327	g18103	Lthed_scf0040.1_g035880.1	Qgl_scf0050.1_g101490.1	1	1	1	2	AT1G01725.1, AT4G00530.1	AT1G01725, AT4G00530	adenylosuccinate synthetase, UvrABC system protein A
OG0007346	g33315	Lthed_scf0120.1_g037850.1	Qgl_scf0120.1_g034070.1	1	1	1	2	AT1G02580.1, AT4G02020.1	MEA, SWN	SET domain-containing protein, SET domain-containing protein
OG0007347	g33326	Lthed_scf0120.1_g039750.1	Qgl_scf0120.1_g036350.1	1	1	1	2	AT1G02610.1, AT4G02075.1	AT1G02610, PIT1	RING/FYVE/PHD zinc finger superfamily protein, RING/FYVE/PHD zinc finger superfamily protein
OG0007352	g24461	Lthed_scf0120.1_g060220.1	Qgl_scf0120.1_g054070.1	1	1	1	2	AT1G02880.6, AT2G44750.2	TPK1, TPK2	thiamin pyrophosphokinase1, thiamin pyrophosphokinase 2
OG0007354	g24659	Lthed_scf0120.1_g085310.1	Qgl_scf0120.1_g075160.1	1	1	1	2	AT1G03060.1, AT4G02660.2	SPI, AT4G02660	BEACH-DOMAIN HOMOLOG A1, Beige/BEACH and WD40 domain-containing protein
OG0007356	g20821	Lthed_scf0100.1_g005330.1	Qgl_scf0100.1_g099910.1	1	1	1	2	AT1G03130.1, AT4G02770.1	PSAD-2, PSAD-1	photosystem I subunit D-2, photosystem I subunit D-1
OG0007363	g21164	Lthed_scf0030.1_g050940.1	Qgl_scf0010.1_g140050.1	1	1	1	2	AT1G03475.1, AT4G03205.2	LIN2, hemf2	Coproporphyrinogen III oxidase, Coproporphyrinogen III oxidase
OG0007365	g5085	Lthed_scf0040.1_g056390.1	Qgl_scf0050.1_g077370.1	1	1	1	2	AT1G03520.1, AT4G03340.1	AT1G03520, AT4G03340	Core-2/I-branching beta-1,6-N-acetylglucosaminyltransferase family protein, Core-2/I-branching beta-1,6-N-acetylglucosaminyltransferase family protein
OG0007377	g20941	Lthed_scf0090.1_g077110.1	Qgl_scf0060.1_g035800.1	1	1	1	2	AT1G03905.1, AT5G44110.1	ABCI19, ABCI21	P-loop containing nucleoside triphosphate hydrolases superfamily protein, P-loop containing nucleoside triphosphate hydrolases superfamily protein
OG0007378	g11322	Lthed_scf0110.1_g082770.1	Qgl_scf0110.1_g014610.1	1	1	1	2	AT1G03910.2, AT2G36815.1	AT1G03910, AT2G36815	cactus-binding carboxy-terminal, cactin, mid region of cactin
OG0007379	g24823	Lthed_scf0090.1_g077960.1	Qgl_scf0060.1_g034830.1	1	1	1	2	AT1G03980.2, AT5G44070.1	PCS2, CAD1	phytochelatin synthase 2, phytochelatin synthase 1 (PCS1)
OG0007397	g25709	Lthed_scf0100.1_g049720.1	Qgl_scf0100.1_g060850.1	1	1	1	2	AT1G04860.1, AT2G32780.1	UBP2, UBP1	ubiquitin-specific protease 2, ubiquitin-specific protease 1
OG0007402	g11874	Lthed_scf0040.1_g067310.1	Qgl_scf0050.1_g067430.1	1	1	1	2	AT1G05070.1, AT2G32580.1	AT1G05070, AT2G32580	transmembrane protein, putative (DUF1068), transmembrane protein, putative (DUF1068)
OG0007403	g33869	Lthed_scf0040.1_g064410.1	Qgl_scf0050.1_g069640.1	1	1	1	2	AT1G05140.1, AT2G32480.1	AT1G05140, ARASP	Peptidase M50 family protein, chloroplastic membrane metallo proteases
OG0007404	g14451	Lthed_scf0040.1_g063640.1	Qgl_scf0050.1_g070480.1	1	1	1	2	AT1G05200.1, AT2G32390.5	GLR3.4, GLR3.5	glutamate receptor 3.4, glutamate receptor 3.5
OG0007409	g7364	Lthed_scf0070.1_g113810.1	Qgl_scf0080.1_g107280.1	1	1	1	2	AT1G05640.1, AT2G31820.1	AT1G05640, AT2G31820	Ankyrin repeat family protein, Ankyrin repeat family protein
OG0007415	g3340	Lthed_scf0070.1_g090560.1	Qgl_scf0080.1_g084020.1	1	1	1	2	AT1G05900.2, AT2G31450.1	NTH2, ATNTH1	endonuclease III 2, DNA glycosylase superfamily protein
OG0007427	g21262	Lthed_scf0040.1_g044410.1	Qgl_scf0050.1_g093200.1	1	1	1	2	AT1G06660.1, AT2G30820.1	JASON, AT2G30820	aspartyl/glutamyl-tRNA(Asn/Gln) amidotransferase subunit, aspartyl/glutamyl-tRNA(Asn/Gln) amidotransferase subunit
OG0007428	g11868	Lthed_scf0040.1_g043790.1	Qgl_scf0050.1_g093820.1	1	1	1	2	AT1G06670.1, AT2G30800.1	NIH, HVT1	nuclear DEIH-boxhelicase, helicase in vascular tissue and tapetum
OG0007429	g21243	Lthed_scf0040.1_g043750.1	Qgl_scf0050.1_g093920.1	1	1	1	2	AT1G06680.1, AT2G30790.1	PSBP-1, PSBP-2	photosystem II subunit P-1, photosystem II subunit P-2
OG0007432	g20892	Lthed_scf0120.1_g086560.1	Qgl_scf0120.1_g075770.1	1	1	1	2	AT1G06800.1, AT2G30550.2	PLA-I{gamma}1, AT2G30550	alpha/beta-Hydrolases superfamily protein, alpha/beta-Hydrolases superfamily protein
OG0007433	g19971	Lthed_scf0060.1_g047790.1	Qgl_scf0090.1_g072220.1	1	1	1	2	AT1G06900.1, AT5G01440.1	AT1G06900, AT5G01440	Insulinase (Peptidase family M16) family protein, hypothetical protein
OG0007440	g158	Lthed_scf0060.1_g074170.1	Qgl_scf0090.1_g044480.1	1	1	1	2	AT1G07180.1, AT2G29990.1	NDA1, NDA2	alternative NAD(P)H dehydrogenase 1, alternative NAD(P)H dehydrogenase 2
OG0007454	g19884	Lthed_scf0060.1_g027100.1	Qgl_scf0090.1_g089780.1	1	1	1	2	AT1G08130.1, AT1G49250.1	LIG1, AT1G49250	DNA ligase 1, ATP-dependent DNA ligase
OG0007460	g35606	Lthed_scf0060.1_g022350.1	Qgl_scf0090.1_g095070.1	1	1	1	2	AT1G08310.2, AT3G44510.2	AT1G08310, AT3G44510	alpha/beta-Hydrolases superfamily protein, alpha/beta-Hydrolases superfamily protein
OG0007464	g362	Lthed_scf0060.1_g036880.1	Qgl_scf0090.1_g080510.1	1	1	1	2	AT1G08410.1, AT2G27200.1	AT1G08410, AT2G27200	P-loop containing nucleoside triphosphate hydrolases superfamily protein, P-loop containing nucleoside triphosphate hydrolases superfamily protein
OG0007474	g8806	Lthed_scf0010.1_g137380.1	Qgl_scf0020.1_g128580.1	1	1	1	2	AT1G08910.1, AT5G41580.1	AT1G08910, AT5G41580	zinc ion binding protein, RING/U-box superfamily protein
OG0007480	g6509	Lthed_scf0050.1_g117090.1	Qgl_scf0040.1_g143200.1	1	1	1	2	AT1G09390.1, AT1G56670.1	AT1G09390, AT1G56670	GDSL-like Lipase/Acylhydrolase superfamily protein, GDSL-like Lipase/Acylhydrolase superfamily protein
OG0007487	g14717	Lthed_scf0090.1_g007060.1	Qgl_scf0060.1_g108540.1	1	1	1	2	AT1G09645.1, AT1G57765.2	AT1G09645, AT1G57765	transmembrane protein, transmembrane protein
OG0007498	g32549	Lthed_scf0120.1_g076540.1	Qgl_scf0120.1_g068390.1	1	1	1	2	AT1G10140.1, AT1G58420.1	AT1G10140, AT1G58420	Uncharacterized conserved protein UCP031279, Uncharacterized conserved protein UCP031279
OG0007513	g14420	Lthed_scf0050.1_g060690.1	Qgl_scf0040.1_g065910.1	1	1	1	2	AT1G10820.2, AT1G60670.2	AT1G10820, AT1G60670	hypothetical protein (DUF3755), hypothetical protein (DUF3755)
OG0007516	g4450	Lthed_scf0010.1_g010560.1	Qgl_scf0020.1_g011210.1	1	1	1	2	AT1G10930.1, AT1G60930.1	RECQ4A, NA	DNA helicase (RECQl4A), RECQ helicase L4B
OG0007519	g39266	Lthed_scf0020.1_g079190.1	Qgl_scf0030.1_g103660.1	1	1	1	2	AT1G11180.2, AT1G61250.1	SCAMP2, SC3	Secretory carrier membrane protein (SCAMP) family protein, secretory carrier 3
OG0007522	g1382	Lthed_scf0020.1_g167860.1	Qgl_scf0030.1_g015280.1	1	1	1	2	AT1G11390.1, AT1G61640.1	AT1G11390, AT1G61640	Protein kinase superfamily protein, Protein kinase superfamily protein
OG0007525	g39471	Lthed_scf0020.1_g153330.1	Qgl_scf0030.1_g027640.1	1	1	1	2	AT1G11630.1, AT1G61870.1	AT1G11630, PPR336	Tetratricopeptide repeat (TPR)-like superfamily protein, pentatricopeptide repeat 336
OG0007528	g1589	Lthed_scf0020.1_g151250.1	Qgl_scf0030.1_g028600.1	1	1	1	2	AT1G11740.1, AT1G62050.1	AT1G11740, AT1G62050	ankyrin repeat family protein, Ankyrin repeat family protein
OG0007534	g32196	Lthed_scf0020.1_g149140.1	Qgl_scf0030.1_g030460.1	1	1	1	2	AT1G11990.2, AT1G62330.1	AT1G11990, AT1G62330	O-fucosyltransferase family protein, O-fucosyltransferase family protein
OG0007535	g27451	Lthed_scf0080.1_g100470.1	Qgl_scf0070.1_g011880.1	1	1	1	2	AT1G12040.1, AT1G62440.1	LRX1, LRX2	leucine-rich repeat/extensin 1, leucine-rich repeat/extensin 2
OG0007540	g22847	Lthed_scf0120.1_g027030.1	Qgl_scf0120.1_g023290.1	1	1	1	2	AT1G12400.3, AT1G62886.1	AT1G12400, AT1G62886	Nucleotide excision repair, TFIIH, subunit TTDA, Nucleotide excision repair, TFIIH, subunit TTDA
OG0007550	g35135	Lthed_scf0010.1_g067230.1	Qgl_scf0020.1_g065210.1	1	1	1	2	AT1G12850.1, AT3G26780.1	AT1G12850, MEF14	Phosphoglycerate mutase family protein, Phosphoglycerate mutase family protein
OG0007551	g47	Lthed_scf0010.1_g067320.1	Qgl_scf0020.1_g065290.1	1	1	1	2	AT1G12860.1, AT3G26744.1	SCRM2, ICE1	basic helix-loop-helix (bHLH) DNA-binding superfamily protein, basic helix-loop-helix (bHLH) DNA-binding superfamily protein
OG0007552	g35132	Lthed_scf0010.1_g069700.1	Qgl_scf0020.1_g067350.1	1	1	1	2	AT1G12880.1, AT3G26690.1	NUDT12, NUDX13	nudix hydrolase homolog 12, nudix hydrolase homolog 13
OG0007567	g15995	Lthed_scf0050.1_g007760.1	Qgl_scf0040.1_g010290.1	1	1	1	2	AT1G14020.1, AT2G03280.2	AT1G14020, AT2G03280	O-fucosyltransferase family protein, O-fucosyltransferase family protein
OG0007569	g14078	Lthed_scf0050.1_g009830.1	Qgl_scf0040.1_g012060.1	1	1	1	2	AT1G14185.1, AT1G14190.2	AT1G14185, AT1G14190	Glucose-methanol-choline (GMC) oxidoreductase family protein, Glucose-methanol-choline (GMC) oxidoreductase family protein
OG0007574	g15955	Lthed_scf0050.1_g014560.1	Qgl_scf0040.1_g016390.1	1	1	1	2	AT1G14410.1, AT2G02740.1	WHY1, WHY3	ssDNA-binding transcriptional regulator, ssDNA-binding transcriptional regulator
OG0007576	g23221	Lthed_scf0010.1_g001640.1	Qgl_scf0020.1_g003640.1	1	1	1	2	AT1G14450.2, AT2G02510.1	AT1G14450, AT2G02510	NADH dehydrogenase (ubiquinone)s, NADH dehydrogenase (ubiquinone)s
OG0007577	g23223	Lthed_scf0010.1_g001530.1	Qgl_scf0020.1_g003670.1	1	1	1	2	AT1G14460.1, AT2G02480.1	AT1G14460, STI	AAA-type ATPase family protein, AAA-type ATPase family protein
OG0007578	g14472	Lthed_scf0050.1_g064770.1	Qgl_scf0040.1_g070590.1	1	1	1	2	AT1G14630.1, AT2G01990.2	AT1G14630, AT2G01990	XRI1-like protein, XRI1-like protein
OG0007579	g14482	Lthed_scf0050.1_g066310.1	Qgl_scf0040.1_g072010.1	1	1	1	2	AT1G14685.1, AT2G01930.1	BPC2, BPC1	basic pentacysteine 2, basic pentacysteine1
OG0007580	g14488	Lthed_scf0050.1_g066390.1	Qgl_scf0040.1_g072100.1	1	1	1	2	AT1G14690.1, AT2G01910.1	MAP65-7, ATMAP65-6	microtubule-associated protein 65-7, Microtubule associated protein (MAP65/ASE1) family protein
OG0007581	g14501	Lthed_scf0050.1_g067150.1	Qgl_scf0040.1_g072680.1	1	1	1	2	AT1G14720.1, AT2G01850.1	XTH28, EXGT-A3	xyloglucan endotransglucosylase/hydrolase 28, endoxyloglucan transferase A3
OG0007584	g21894	Lthed_scf0060.1_g011280.1	Qgl_scf0090.1_g113710.1	1	1	1	2	AT1G15010.1, AT2G01300.1	AT1G15010, AT2G01300	mediator of RNA polymerase II transcription subunit, mediator of RNA polymerase II transcription subunit
OG0007592	g38400	Lthed_scf0020.1_g053760.1	Qgl_scf0030.1_g127710.1	1	1	1	2	AT1G15490.1, AT1G80280.1	AT1G15490, AT1G80280	alpha/beta-Hydrolases superfamily protein, alpha/beta-Hydrolases superfamily protein
OG0007593	g38292	Lthed_scf0020.1_g062210.1	Qgl_scf0030.1_g118420.1	1	1	1	2	AT1G15760.1, AT1G80520.1	AT1G15760, AT1G80520	Sterile alpha motif (SAM) domain-containing protein, Sterile alpha motif (SAM) domain-containing protein
OG0007594	g38252	Lthed_scf0020.1_g066300.1	Qgl_scf0030.1_g114260.1	1	1	1	2	AT1G15870.1, AT1G80720.2	AT1G15870, AT1G80720	Mitochondrial glycoprotein family protein, Mitochondrial glycoprotein family protein
OG0007595	g38243	Lthed_scf0020.1_g067700.1	Qgl_scf0030.1_g112340.1	1	1	1	2	AT1G15950.1, AT1G80820.1	CCR1, CCR2	cinnamoyl coa reductase 1, cinnamoyl coa reductase
OG0007596	g38228	Lthed_scf0020.1_g073110.1	Qgl_scf0030.1_g108970.1	1	1	1	2	AT1G16010.1, AT1G80900.1	MGT2, MGT1	magnesium transporter 2, magnesium transporter 1
OG0007597	g33908	Lthed_scf0050.1_g068700.1	Qgl_scf0040.1_g074220.1	1	1	1	2	AT1G16020.1, AT1G80910.1	AT1G16020, AT1G80910	vacuolar fusion protein (DUF1712), vacuolar fusion CCZ1-like protein (DUF1712)
OG0007598	g38213	Lthed_scf0020.1_g075860.1	Qgl_scf0030.1_g106790.1	1	1	1	2	AT1G16060.1, AT1G79700.2	ADAP, WRI4	ARIA-interacting double AP2 domain protein, Integrase-type DNA-binding superfamily protein
OG0007602	g9446	Lthed_scf0030.1_g009580.1	Qgl_scf0010.1_g181680.1	1	1	1	2	AT1G16300.1, AT1G79530.1	GAPCP-2, GAPCP-1	glyceraldehyde-3-phosphate dehydrogenase of plastid 2, glyceraldehyde-3-phosphate dehydrogenase of plastid 1
OG0007606	g38191	Lthed_scf0020.1_g177990.1	Qgl_scf0030.1_g006250.1	1	1	1	2	AT1G16690.1, AT1G79020.1	AT1G16690, AT1G79020	Enhancer of polycomb-like transcription factor protein, Enhancer of polycomb-like transcription factor protein
OG0007607	g38175	Lthed_scf0020.1_g183670.1	Qgl_scf0030.1_g000060.1	1	1	1	2	AT1G16750.1, AT3G13000.2	AT1G16750, AT3G13000	GPI-anchored adhesin-like protein, putative (Protein of unknown function, DUF547), ubiquinone biosynthesis protein (Protein of unknown function, DUF547)
OG0007609	g38141	Lthed_scf0020.1_g182830.1	Qgl_scf0030.1_g002130.1	1	1	1	2	AT1G16780.1, AT1G78920.1	VHP2;2, VP2	Inorganic H pyrophosphatase family protein, vacuolar H+-pyrophosphatase 2
OG0007611	g38134	Lthed_scf0020.1_g183390.1	Qgl_scf0030.1_g001360.1	1	1	1	2	AT1G16825.1, AT1G78895.1	AT1G16825, AT1G78895	Reticulon family protein, Reticulon family protein
OG0007613	g13058	Lthed_scf0090.1_g037060.1	Qgl_scf0060.1_g074240.1	1	1	1	2	AT1G17070.1, AT2G42330.1	STIPL1, AT2G42330	GC-rich sequence DNA-binding factor-like protein with Tuftelin interacting domain-containing protein, GC-rich sequence DNA-binding factor-like protein with Tuftelin interacting domain-containing protein
OG0007615	g34210	Lthed_scf0030.1_g040610.1	Qgl_scf0010.1_g149000.1	1	1	1	2	AT1G17140.1, AT1G78430.1	ICR1, RIP4	interactor of constitutive active rops 1, ROP interactive partner 2
OG0007617	g30904	Lthed_scf0020.1_g005070.1	Qgl_scf0030.1_g185320.1	1	1	1	2	AT1G17350.2, AT1G72420.1	AT1G17350, AT1G72420	NADH:ubiquinone oxidoreductase intermediate-associated protein 30, NADH:ubiquinone oxidoreductase intermediate-associated protein 30
OG0007620	g30969	Lthed_scf0020.1_g015590.1	Qgl_scf0030.1_g174440.1	1	1	1	2	AT1G17460.2, AT1G72650.2	TRFL3, TRFL6	TRF-like 3, TRF-like 6
OG0007627	g6685	Lthed_scf0010.1_g019660.1	Qgl_scf0020.1_g019160.1	1	1	1	2	AT1G17890.1, AT1G73250.1	GER2, GER1	NAD(P)-binding Rossmann-fold superfamily protein, GDP-4-keto-6-deoxymannose-3,5-epimerase-4-reductase 1
OG0007631	g29675	Lthed_scf0070.1_g057710.1	Qgl_scf0080.1_g050800.1	1	1	1	2	AT1G18260.1, AT1G73570.1	EBS5, AT1G73570	HCP-like superfamily protein, HCP-like superfamily protein
OG0007636	g29619	Lthed_scf0070.1_g062390.1	Qgl_scf0080.1_g054470.1	1	1	1	2	AT1G18360.1, AT1G73480.1	AT1G18360, AT1G73480	alpha/beta-Hydrolases superfamily protein, alpha/beta-Hydrolases superfamily protein
OG0007643	g29309	Lthed_scf0070.1_g039610.1	Qgl_scf0080.1_g033760.1	1	1	1	2	AT1G18610.1, AT1G74150.1	AT1G18610, AT1G74150	Galactose oxidase/kelch repeat superfamily protein, Galactose oxidase/kelch repeat superfamily protein
OG0007644	g29304	Lthed_scf0070.1_g039530.1	Qgl_scf0080.1_g033690.1	1	1	1	2	AT1G18620.2, AT1G74160.1	TRM3, TRM4	LONGIFOLIA protein, LONGIFOLIA protein
OG0007646	g29227	Lthed_scf0070.1_g035570.1	Qgl_scf0080.1_g029650.1	1	1	1	2	AT1G18670.3, AT1G74330.1	IBS1, AT1G74330	Protein kinase superfamily protein, Protein kinase superfamily protein
OG0007648	g29166	Lthed_scf0070.1_g033000.1	Qgl_scf0080.1_g026920.1	1	1	1	2	AT1G18800.1, AT1G74560.3	NRP2, NRP1	NAP1-related protein 2, NAP1-related protein 1
OG0007649	g29144	Lthed_scf0070.1_g031910.1	Qgl_scf0080.1_g025980.1	1	1	1	2	AT1G18840.1, AT1G74690.1	IQD30, IQD31	IQ-domain 30, IQ-domain 31
OG0007650	g29133	Lthed_scf0070.1_g031130.1	Qgl_scf0080.1_g025710.1	1	1	1	2	AT1G18870.1, AT1G74710.2	ICS2, EDS16	isochorismate synthase 2, ADC synthase superfamily protein
OG0007651	g29109	Lthed_scf0070.1_g028930.1	Qgl_scf0080.1_g023380.1	1	1	1	2	AT1G18890.1, AT1G74740.1	CDPK1, CPK30	calcium-dependent protein kinase 1, calcium-dependent protein kinase 30
OG0007652	g29108	Lthed_scf0070.1_g028770.1	Qgl_scf0080.1_g023330.1	1	1	1	2	AT1G18900.3, AT1G74750.1	AT1G18900, AT1G74750	Pentatricopeptide repeat (PPR) superfamily protein, Pentatricopeptide repeat (PPR) superfamily protein
OG0007654	g29081	Lthed_scf0070.1_g027240.1	Qgl_scf0080.1_g021860.1	1	1	1	2	AT1G19000.1, AT1G74840.1	AT1G19000, AT1G74840	Homeodomain-like superfamily protein, Homeodomain-like superfamily protein
OG0007658	g27112	Lthed_scf0080.1_g106320.1	Qgl_scf0070.1_g004200.1	1	1	1	2	AT1G19210.1, AT1G74930.1	AT1G19210, ORA47	Integrase-type DNA-binding superfamily protein, Integrase-type DNA-binding superfamily protein
OG0007661	g21657	Lthed_scf0010.1_g184870.1	Qgl_scf0020.1_g178900.1	1	1	1	2	AT1G19370.1, AT1G75140.1	AT1G19370, AT1G75140	membrane protein, membrane protein
OG0007663	g7009	Lthed_scf0040.1_g019560.1	Qgl_scf0050.1_g117610.1	1	1	1	2	AT1G19550.1, AT1G75270.1	AT1G19550, DHAR2	Glutathione S-transferase family protein, dehydroascorbate reductase 2
OG0007670	g210	Lthed_scf0080.1_g092870.1	Qgl_scf0070.1_g019920.1	1	1	1	2	AT1G20000.1, AT4G20280.1	TAF11b, TAF11	TBP-associated factor 11B, TBP-associated factor 11
OG0007671	g21830	Lthed_scf0060.1_g059390.1	Qgl_scf0090.1_g060090.1	1	1	1	2	AT1G20065.2, AT3G25940.1	AT1G20065, AT3G25940	DNA-directed RNA polymerase I subunit RPA12-like protein, TFIIB zinc-binding protein
OG0007675	g21850	Lthed_scf0010.1_g174980.1	Qgl_scf0020.1_g170710.1	1	1	1	2	AT1G20225.1, AT1G76020.1	AT1G20225, AT1G76020	Thioredoxin superfamily protein, Thioredoxin superfamily protein
OG0007678	g12270	Lthed_scf0010.1_g172940.1	Qgl_scf0020.1_g169130.1	1	1	1	2	AT1G20370.1, AT1G76120.1	AT1G20370, AT1G76120	Pseudouridine synthase family protein, Pseudouridine synthase family protein
OG0007680	g6737	Lthed_scf0010.1_g189020.1	Qgl_scf0020.1_g182670.1	1	1	1	2	AT1G20570.3, AT1G80260.1	AT1G20570, emb1427	Spc97 / Spc98 family of spindle pole body (SBP) component, Spc97 / Spc98 family of spindle pole body (SBP) component
OG0007682	g17580	Lthed_scf0010.1_g168100.1	Qgl_scf0020.1_g164020.1	1	1	1	2	AT1G20880.1, AT1G76460.1	AT1G20880, AT1G76460	RNA-binding (RRM/RBD/RNP motifs) family protein, RNA-binding (RRM/RBD/RNP motifs) family protein
OG0007683	g18871	Lthed_scf0120.1_g081530.1	Qgl_scf0120.1_g072130.1	1	1	1	2	AT1G20890.1, AT1G76480.2	AT1G20890, AT1G76480	caveolin-1 protein, caveolin-1 protein
OG0007684	g23214	Lthed_scf0010.1_g167520.1	Qgl_scf0020.1_g163570.1	1	1	1	2	AT1G20920.1, AT3G09620.2	AT1G20920, AT3G09620	P-loop containing nucleoside triphosphate hydrolases superfamily protein, P-loop containing nucleoside triphosphate hydrolases superfamily protein
OG0007685	g12356	Lthed_scf0010.1_g167490.1	Qgl_scf0020.1_g144160.1	1	1	1	2	AT1G20930.1, AT1G76540.1	CDKB2;2, CDKB2;1	cyclin-dependent kinase B2;2, cyclin-dependent kinase B2;1
OG0007686	g17607	Lthed_scf0010.1_g167250.1	Qgl_scf0020.1_g144480.1	1	1	1	2	AT1G20980.1, AT1G76580.1	SPL14, AT1G76580	squamosa promoter binding protein-like 14, Squamosa promoter-binding protein-like (SBP domain) transcription factor family protein
OG0007688	g17610	Lthed_scf0010.1_g167110.1	Qgl_scf0020.1_g144610.1	1	1	1	2	AT1G21000.1, AT1G76590.1	AT1G21000, AT1G76590	PLATZ transcription factor family protein, PLATZ transcription factor family protein
OG0007689	g17614	Lthed_scf0010.1_g166800.1	Qgl_scf0020.1_g144750.1	1	1	1	2	AT1G21060.1, AT1G76620.1	AT1G21060, AT1G76620	Serine/Threonine-kinase, putative (Protein of unknown function, DUF547), Serine/Threonine-kinase, putative (Protein of unknown function, DUF547)
OG0007703	g18386	Lthed_scf0090.1_g060840.1	Qgl_scf0060.1_g051470.1	1	1	1	2	AT1G21670.1, AT1G21680.1	AT1G21670, AT1G21680	DPP6 amino-terminal domain protein, DPP6 N-terminal domain-like protein
OG0007705	g3297	Lthed_scf0090.1_g062050.1	Qgl_scf0060.1_g049950.1	1	1	1	2	AT1G21720.1, AT1G77440.1	PBC1, PBC2	proteasome beta subunit C1, 20S proteasome beta subunit C2
OG0007707	g18468	Lthed_scf0090.1_g063460.1	Qgl_scf0060.1_g047450.1	1	1	1	2	AT1G21770.1, AT1G77540.1	AT1G21770, AT1G77540	Acyl-CoA N-acyltransferases (NAT) superfamily protein, Acyl-CoA N-acyltransferases (NAT) superfamily protein
OG0007711	g3231	Lthed_scf0090.1_g067260.1	Qgl_scf0060.1_g041770.1	1	1	1	2	AT1G21930.1, AT3G42150.1	AT1G21930, AT3G42150	transmembrane protein, transmembrane protein
OG0007721	g23815	Lthed_scf0010.1_g152710.1	Qgl_scf0020.1_g142650.1	1	1	1	2	AT1G22510.2, AT1G72175.1	AT1G22510, AT1G72175	E3 ubiquitin-protein ligase RNF170-like protein (DUF 1232), E3 ubiquitin-protein ligase RNF170-like protein (DUF 1232)
OG0007725	g24013	Lthed_scf0010.1_g130340.1	Qgl_scf0020.1_g122560.1	1	1	1	2	AT1G22760.1, AT1G71770.1	PAB3, PAB5	poly(A) binding protein 3, poly(A)-binding protein 5
OG0007728	g11690	Lthed_scf0090.1_g003710.1	Qgl_scf0060.1_g111280.1	1	1	1	2	AT1G22810.1, AT1G71520.1	AT1G22810, AT1G71520	Integrase-type DNA-binding superfamily protein, Integrase-type DNA-binding superfamily protein
OG0007734	g21885	Lthed_scf0060.1_g010930.1	Qgl_scf0090.1_g114180.1	1	1	1	2	AT1G23010.1, AT1G71040.1	LPR1, LPR2	Cupredoxin superfamily protein, Cupredoxin superfamily protein
OG0007735	g12255	Lthed_scf0060.1_g010520.1	Qgl_scf0090.1_g114750.1	1	1	1	2	AT1G23050.1, AT1G70985.1	AT1G23050, AT1G70985	hydroxyproline-rich glycoprotein family protein, hydroxyproline-rich glycoprotein family protein
OG0007737	g22467	Lthed_scf0120.1_g004890.1	Qgl_scf0120.1_g003930.1	1	1	1	2	AT1G23270.1, AT1G31460.1	AT1G23270, AT1G31460	hypothetical protein, vitellogenin-2 protein
OG0007746	g23345	Lthed_scf0050.1_g030760.1	Qgl_scf0040.1_g038340.1	1	1	1	2	AT1G24320.1, AT1G67490.1	AT1G24320, GCS1	Six-hairpin glycosidases superfamily protein, glucosidase 1
OG0007748	g23323	Lthed_scf0050.1_g029230.1	Qgl_scf0040.1_g036160.1	1	1	1	2	AT1G24350.3, AT1G67600.1	AT1G24350, AT1G67600	Acid phosphatase/vanadium-dependent haloperoxidase-related protein, Acid phosphatase/vanadium-dependent haloperoxidase-related protein
OG0007752	g14402	Lthed_scf0050.1_g070820.1	Qgl_scf0040.1_g077600.1	1	1	1	2	AT1G24764.3, AT1G68060.1	MAP70-2, MAP70-1	microtubule-associated proteins 70-2, microtubule-associated proteins 70-1
OG0007753	g14477	Lthed_scf0050.1_g066270.1	Qgl_scf0040.1_g071950.1	1	1	1	2	AT1G25250.3, AT1G68130.1	IDD16, IDD14	indeterminate(ID)-domain 16, indeterminate(ID)-domain 14
OG0007756	g21972	Lthed_scf0060.1_g086630.1	Qgl_scf0090.1_g034810.1	1	1	1	2	AT1G25425.1, AT3G25905.1	CLE43, CLE27	CLAVATA3/ESR-RELATED 43, CLAVATA3/ESR-RELATED 27
OG0007759	g9666	Lthed_scf0060.1_g009580.1	Qgl_scf0090.1_g115560.1	1	1	1	2	AT1G25682.1, AT1G25988.1	AT1G25682, AT1G25988	coiled-coil protein (DUF572), coiled-coil protein, putative (DUF572)
OG0007775	g4529	Lthed_scf0050.1_g016850.1	Qgl_scf0040.1_g018300.1	1	1	1	2	AT1G27190.1, AT1G69990.1	AT1G27190, AT1G69990	Leucine-rich repeat protein kinase family protein, Leucine-rich repeat protein kinase family protein
OG0007783	g13071	Lthed_scf0120.1_g076450.1	Qgl_scf0120.1_g068210.1	1	1	1	2	AT1G27470.1, AT4G07410.1	AT1G27470, PCN	transducin family protein / WD-40 repeat family protein, Transducin family protein / WD-40 repeat family protein
OG0007791	g21831	Lthed_scf0010.1_g176440.1	Qgl_scf0020.1_g171790.1	1	1	1	2	AT1G27940.1, AT1G28010.1	ABCB13, ABCB14	P-glycoprotein 13, P-glycoprotein 14
OG0007810	g26685	Lthed_scf0010.1_g033940.1	Qgl_scf0020.1_g032300.1	1	1	1	2	AT1G29250.1, AT2G34160.1	AT1G29250, AT2G34160	Alba DNA/RNA-binding protein, Alba DNA/RNA-binding protein
OG0007820	g23443	Lthed_scf0040.1_g023810.1	Qgl_scf0050.1_g113160.1	1	1	1	2	AT1G29870.1, AT1G29880.1	AT1G29870, AT1G29880	tRNA synthetase class II (G, H, P and S) family protein, glycyl-tRNA synthetase / glycine-tRNA ligase
OG0007834	g34054	Lthed_scf0020.1_g126180.1	Qgl_scf0030.1_g049850.1	1	1	1	2	AT1G30500.2, AT2G34720.1	NF-YA7, NF-YA4	nuclear factor Y, subunit A7, nuclear factor Y, subunit A4
OG0007835	g34053	Lthed_scf0020.1_g126340.1	Qgl_scf0030.1_g049820.1	1	1	1	2	AT1G30510.2, AT4G05390.1	RFNR2, RFNR1	root FNR 2, root FNR 1
OG0007836	g34050	Lthed_scf0020.1_g126430.1	Qgl_scf0030.1_g049770.1	1	1	1	2	AT1G30515.1, AT4G21740.1	AT1G30515, AT4G21740	GATA zinc finger protein, transmembrane protein
OG0007853	g22485	Lthed_scf0070.1_g108730.1	Qgl_scf0080.1_g103480.1	1	1	1	2	AT1G31810.1, AT1G42980.1	AFH14, AT1G42980	Formin Homology 14, Actin-binding FH2 (formin homology 2) family protein
OG0007855	g40017	Lthed_scf0040.1_g126290.1	Qgl_scf0050.1_g014680.1	1	1	1	2	AT1G31814.1, AT5G16320.1	FRL2, FRL1	FRIGIDA like 2, FRIGIDA like 1
OG0007864	g22574	Lthed_scf0120.1_g002730.1	Qgl_scf0120.1_g002700.1	1	1	1	2	AT1G32260.1, AT2G35480.1	AT1G32260, AT2G35480	envelope glycoprotein, envelope glycoprotein
OG0007869	g14385	Lthed_scf0070.1_g036610.1	Qgl_scf0080.1_g030410.1	1	1	1	2	AT1G32490.1, AT2G35340.1	ESP3, MEE29	RNA helicase family protein, helicase domain-containing protein
OG0007878	g34120	Lthed_scf0010.1_g150310.1	Qgl_scf0020.1_g140700.1	1	1	1	2	AT1G32920.1, AT1G32928.1	AT1G32920, AT1G32928	hypothetical protein, Avr9/Cf-9 rapidly elicited protein
OG0007880	g34128	Lthed_scf0010.1_g150680.1	Qgl_scf0020.1_g141120.1	1	1	1	2	AT1G32990.1, AT5G51610.1	PRPL11, AT5G51610	plastid ribosomal protein l11, Ribosomal protein L11 family protein
OG0007881	g34136	Lthed_scf0010.1_g150880.1	Qgl_scf0020.1_g141380.1	1	1	1	2	AT1G33050.1, AT4G10470.1	AT1G33050, AT4G10470	hypothetical protein, hypothetical protein
OG0007883	g34165	Lthed_scf0010.1_g152450.1	Qgl_scf0020.1_g142510.1	1	1	1	2	AT1G33260.1, AT4G10390.1	AT1G33260, AT4G10390	Protein kinase superfamily protein, Protein kinase superfamily protein
OG0007892	g13978	Lthed_scf0090.1_g003860.1	Qgl_scf0060.1_g111140.1	1	1	1	2	AT1G33800.1, AT4G09990.1	GXMT1, GXM2	glucuronoxylan 4-O-methyltransferase-like protein (DUF579), glucuronoxylan 4-O-methyltransferase-like protein (DUF579)
OG0007905	g18797	Lthed_scf0120.1_g054520.1	Qgl_scf0120.1_g049060.1	1	1	1	2	AT1G36627.1, AT4G32660.1	AT1G36627, AME3	Serine/Threonine-kinase, Protein kinase superfamily protein
OG0007908	g13919	Lthed_scf0110.1_g048760.1	Qgl_scf0110.1_g043890.1	1	1	1	2	AT1G37010.1, AT5G06680.1	AT1G37010, SPC98	spindle pole body component, spindle pole body component 98
OG0007918	g18481	Lthed_scf0090.1_g062460.1	Qgl_scf0060.1_g049680.1	1	1	1	2	AT1G44130.1, AT1G77480.1	AT1G44130, AT1G77480	Eukaryotic aspartyl protease family protein, Eukaryotic aspartyl protease family protein
OG0007920	g18444	Lthed_scf0090.1_g065990.1	Qgl_scf0060.1_g045780.1	1	1	1	2	AT1G44180.1, AT1G44820.1	AT1G44180, AT1G44820	Peptidase M20/M25/M40 family protein, Peptidase M20/M25/M40 family protein
OG0007921	g18472	Lthed_scf0090.1_g062850.1	Qgl_scf0060.1_g049190.1	1	1	1	2	AT1G44318.1, AT1G69740.1	hemb2, HEMB1	Aldolase superfamily protein, Aldolase superfamily protein
OG0007934	g2601	Lthed_scf0030.1_g110740.1	Qgl_scf0010.1_g068960.1	1	1	1	2	AT1G45332.1, AT2G45030.1	AT1G45332, AT2G45030	Translation elongation factor EFG/EF2 protein, Translation elongation factor EFG/EF2 protein
OG0007951	g9924	Lthed_scf0010.1_g178320.1	Qgl_scf0020.1_g173130.1	1	1	1	2	AT1G47840.1, AT1G47845.1	HXK3, AT1G47845	hexokinase 3, hexokinase
OG0007953	g22333	Lthed_scf0100.1_g027890.1	Qgl_scf0100.1_g080780.1	1	1	1	2	AT1G48110.1, AT3G17330.1	ECT7, ECT6	evolutionarily conserved C-terminal region 7, evolutionarily conserved C-terminal region 6
OG0007958	g29597	Lthed_scf0050.1_g007780.1	Qgl_scf0040.1_g010310.1	1	1	1	2	AT1G48405.1, AT3G17680.2	AT1G48405, AT3G17680	Kinase interacting (KIP1-like) family protein, Kinase interacting (KIP1-like) family protein
OG0007960	g34848	Lthed_scf0070.1_g073820.1	Qgl_scf0080.1_g065340.1	1	1	1	2	AT1G48430.1, AT3G17770.1	AT1G48430, AT3G17770	Dihydroxyacetone kinase, Dihydroxyacetone kinase
OG0007964	g20368	Lthed_scf0110.1_g055580.1	Qgl_scf0110.1_g036940.1	1	1	1	2	AT1G48530.1, AT3G53970.1	AT1G48530, AT3G53970	proteasome inhibitor-like protein, proteasome inhibitor-like protein
OG0007965	g29669	Lthed_scf0070.1_g059520.1	Qgl_scf0080.1_g051720.1	1	1	1	2	AT1G48540.1, AT3G17920.1	AT1G48540, AT3G17920	Outer arm dynein light chain 1 protein, Outer arm dynein light chain 1 protein
OG0007966	g29682	Lthed_scf0070.1_g056560.1	Qgl_scf0080.1_g049830.1	1	1	1	2	AT1G48590.2, AT3G17980.1	AT1G48590, C2	Calcium-dependent lipid-binding (CaLB domain) family protein, Calcium-dependent lipid-binding (CaLB domain) family protein
OG0007982	g26221	Lthed_scf0080.1_g033900.1	Qgl_scf0070.1_g075920.1	1	1	1	2	AT1G49730.1, AT3G19300.1	AT1G49730, AT3G19300	Protein kinase superfamily protein, Protein kinase superfamily protein
OG0007987	g14263	Lthed_scf0050.1_g058120.1	Qgl_scf0040.1_g062840.1	1	1	1	2	AT1G50140.1, AT3G19740.1	AT1G50140, AT3G19740	P-loop containing nucleoside triphosphate hydrolases superfamily protein, P-loop containing nucleoside triphosphate hydrolases superfamily protein
OG0007989	g12285	Lthed_scf0010.1_g171780.1	Qgl_scf0020.1_g167630.1	1	1	1	2	AT1G50250.1, AT5G42270.1	FTSH1, VAR1	FTSH protease 1, FtsH extracellular protease family
OG0007991	g14275	Lthed_scf0050.1_g051370.1	Qgl_scf0040.1_g057520.1	1	1	1	2	AT1G50360.1, AT3G19960.2	VIIIA, ATM1	P-loop containing nucleoside triphosphate hydrolases superfamily protein, myosin 1
OG0007998	g39787	Lthed_scf0040.1_g116670.1	Qgl_scf0050.1_g025090.1	1	1	1	2	AT1G50740.1, AT3G20510.1	AT1G50740, AT3G20510	Transmembrane proteins 14C, Transmembrane proteins 14C
OG0007999	g39771	Lthed_scf0040.1_g115300.1	Qgl_scf0050.1_g026530.1	1	1	1	2	AT1G50840.2, AT3G20540.2	POLGAMMA2, POLGAMMA1	polymerase gamma 2, polymerase gamma 1
OG0008003	g35850	Lthed_scf0060.1_g001740.1	Qgl_scf0090.1_g099640.1	1	1	1	2	AT1G51130.1, AT3G20760.1	AT1G51130, AT3G20760	Nse4, component of Smc5/6 DNA repair complex, Nse4, component of Smc5/6 DNA repair complex
OG0008007	g20392	Lthed_scf0080.1_g069970.1	Qgl_scf0070.1_g044090.1	1	1	1	2	AT1G51380.1, AT3G19760.1	AT1G51380, EIF4A-III	DEA(D/H)-box RNA helicase family protein, eukaryotic initiation factor 4A-III
OG0008010	g38133	Lthed_scf0020.1_g176410.1	Qgl_scf0030.1_g007850.1	1	1	1	2	AT1G51560.1, AT3G21140.1	AT1G51560, AT3G21140	Pyridoxamine 5'-phosphate oxidase family protein, Pyridoxamine 5'-phosphate oxidase family protein
OG0008012	g33972	Lthed_scf0020.1_g172210.1	Qgl_scf0030.1_g010350.1	1	1	1	2	AT1G51660.1, AT3G21220.1	MKK4, MKK5	mitogen-activated protein kinase kinase 4, MAP kinase kinase 5
OG0008019	g31160	Lthed_scf0020.1_g039240.1	Qgl_scf0030.1_g143630.1	1	1	1	2	AT1G52160.1, AT3G16260.1	TRZ3, TRZ4	tRNAse Z3, tRNAse Z4
OG0008020	g31199	Lthed_scf0020.1_g042130.1	Qgl_scf0030.1_g140540.1	1	1	1	2	AT1G52260.1, AT3G16110.1	PDIL1-5, PDIL1-6	PDI-like 1-5, PDI-like 1-6
OG0008021	g5031	Lthed_scf0110.1_g001710.1	Qgl_scf0050.1_g080390.1	1	1	1	2	AT1G52270.1, AT4G28310.1	AT1G52270, AT4G28310	hypothetical protein, microtubule-associated protein
OG0008023	g31247	Lthed_scf0020.1_g049930.1	Qgl_scf0030.1_g131830.1	1	1	1	2	AT1G52420.1, AT3G15940.1	AT1G52420, AT3G15940	UDP-Glycosyltransferase superfamily protein, UDP-Glycosyltransferase superfamily protein
OG0008024	g38328	Lthed_scf0020.1_g059120.1	Qgl_scf0030.1_g120980.1	1	1	1	2	AT1G52540.1, AT3G15890.1	AT1G52540, AT3G15890	Protein kinase superfamily protein, Protein kinase superfamily protein
OG0008025	g38387	Lthed_scf0020.1_g054180.1	Qgl_scf0030.1_g127250.1	1	1	1	2	AT1G52700.2, AT3G15650.2	AT1G52700, AT3G15650	alpha/beta-Hydrolases superfamily protein, alpha/beta-Hydrolases superfamily protein
OG0008026	g38396	Lthed_scf0020.1_g054060.1	Qgl_scf0030.1_g127430.1	1	1	1	2	AT1G52720.1, AT3G15630.1	AT1G52720, AT3G15630	hypothetical protein, plant/protein
OG0008027	g38403	Lthed_scf0020.1_g053160.1	Qgl_scf0030.1_g127850.1	1	1	1	2	AT1G52770.1, AT3G15570.1	AT1G52770, AT3G15570	Phototropic-responsive NPH3 family protein, Phototropic-responsive NPH3 family protein
OG0008031	g39585	Lthed_scf0040.1_g101190.1	Qgl_scf0050.1_g040130.1	1	1	1	2	AT1G52930.1, AT3G15460.1	AT1G52930, AT3G15460	Ribosomal RNA processing Brix domain protein, Ribosomal RNA processing Brix domain protein
OG0008033	g39546	Lthed_scf0040.1_g095990.1	Qgl_scf0050.1_g043730.1	1	1	1	2	AT1G53035.2, AT3G15358.1	AT1G53035, AT3G15358	transmembrane protein, transmembrane protein
OG0008037	g31925	Lthed_scf0040.1_g077990.1	Qgl_scf0050.1_g057550.1	1	1	1	2	AT1G53280.1, AT3G14990.1	DJ1B, DJ1A	Class I glutamine amidotransferase-like superfamily protein, Class I glutamine amidotransferase-like superfamily protein
OG0008040	g34504	Lthed_scf0040.1_g085910.1	Qgl_scf0050.1_g053320.1	1	1	1	2	AT1G53450.1, AT3G14830.1	AT1G53450, AT3G14830	epstein-barr nuclear antigen, epstein-barr nuclear antigen
OG0008044	g34202	Lthed_scf0030.1_g038860.1	Qgl_scf0010.1_g150590.1	1	1	1	2	AT1G53660.3, AT3G14410.1	AT1G53660, AT3G14410	nodulin MtN21 /EamA-like transporter family protein, Nucleotide/sugar transporter family protein
OG0008046	g30862	Lthed_scf0020.1_g002380.1	Qgl_scf0030.1_g188340.1	1	1	1	2	AT1G53730.2, AT3G14350.1	SRF6, SRF7	STRUBBELIG-receptor family 6, STRUBBELIG-receptor family 7
OG0008052	g38694	Lthed_scf0020.1_g014540.1	Qgl_scf0030.1_g175300.1	1	1	1	2	AT1G54210.1, AT3G13970.1	ATG12A, APG12B	Ubiquitin-like superfamily protein, Ubiquitin-like superfamily protein
OG0008055	g37010	Lthed_scf0020.1_g138030.1	Qgl_scf0030.1_g042060.1	1	1	1	2	AT1G54370.1, AT1G79610.1	NHX5, NHX6	sodium hydrogen exchanger 5, Na+/H+ antiporter 6
OG0008060	g22380	Lthed_scf0100.1_g028730.1	Qgl_scf0100.1_g080090.1	1	1	1	2	AT1G54770.1, AT5G30495.1	AT1G54770, AT5G30495	Fcf2 pre-rRNA processing protein, Fcf2 pre-rRNA processing protein
OG0008064	g31047	Lthed_scf0020.1_g024260.1	Qgl_scf0030.1_g166100.1	1	1	1	2	AT1G55140.1, AT3G13740.3	AT1G55140, AT3G13740	Ribonuclease III family protein, Ribonuclease III family protein
OG0008075	g40362	Lthed_scf0090.1_g026470.1	Qgl_scf0060.1_g086700.1	1	1	1	2	AT1G55630.1, AT3G60050.1	AT1G55630, AT3G60050	Pentatricopeptide repeat (PPR) superfamily protein, Pentatricopeptide repeat (PPR) superfamily protein
OG0008076	g2060	Lthed_scf0040.1_g132340.1	Qgl_scf0050.1_g008320.1	1	1	1	2	AT1G55650.1, AT3G13350.1	AT1G55650, AT3G13350	HMG (high mobility group) box protein with ARID/BRIGHT DNA-binding domain-containing protein, HMG (high mobility group) box protein with ARID/BRIGHT DNA-binding domain-containing protein
OG0008079	g1996	Lthed_scf0010.1_g139600.1	Qgl_scf0050.1_g005160.1	1	1	1	2	AT1G55750.1, AT3G61420.1	AT1G55750, AT3G61420	BSD domain (BTF2-like transcription factors, Synapse-associated proteins and DOS2-like proteins), BSD domain (BTF2-like transcription factors, Synapse-associated proteins and DOS2-like proteins)
OG0008082	g8365	Lthed_scf0040.1_g129620.1	Qgl_scf0050.1_g010590.1	1	1	1	2	AT1G55860.1, AT1G70320.1	UPL1, UPL2	LOW protein: E3 ubiquitin ligase-like protein, ubiquitin-protein ligase 2
OG0008086	g40042	Lthed_scf0040.1_g127620.1	Qgl_scf0050.1_g012320.1	1	1	1	2	AT1G55920.1, AT3G13110.1	SERAT2;1, SERAT2;2	serine acetyltransferase 2;1, serine acetyltransferase 2;2
OG0008087	g38170	Lthed_scf0020.1_g179130.1	Qgl_scf0030.1_g004570.1	1	1	1	2	AT1G55960.1, AT3G13062.2	AT1G55960, AT3G13062	Polyketide cyclase/dehydrase and lipid transport superfamily protein, Polyketide cyclase/dehydrase and lipid transport superfamily protein
OG0008097	g3986	Lthed_scf0010.1_g008160.1	Qgl_scf0020.1_g009590.1	1	1	1	2	AT1G58050.1, AT1G58060.1	AT1G58050, AT1G58060	RNA helicase family protein, RNA helicase family protein
OG0008104	g20770	Lthed_scf0120.1_g046910.1	Qgl_scf0120.1_g042870.1	1	1	1	2	AT1G59560.1, AT1G63900.1	ZCF61, DAL1	E3 Ubiquitin ligase family protein, E3 Ubiquitin ligase family protein
OG0008137	g19584	Lthed_scf0010.1_g062700.1	Qgl_scf0020.1_g061930.1	1	1	1	2	AT1G63290.1, AT3G01850.1	AT1G63290, AT3G01850	Aldolase-type TIM barrel family protein, Aldolase-type TIM barrel family protein
OG0008139	g8843	Lthed_scf0120.1_g067600.1	Qgl_scf0120.1_g060020.1	1	1	1	2	AT1G63520.1, AT4G11450.1	AT1G63520, AT4G11450	hypothetical protein (DUF3527), bromo-adjacent domain protein, putative (DUF3527)
OG0008140	g22981	Lthed_scf0120.1_g067510.1	Qgl_scf0120.1_g059990.1	1	1	1	2	AT1G63640.3, AT5G41310.1	AT1G63640, AT5G41310	P-loop nucleoside triphosphate hydrolases superfamily protein with CH (Calponin Homology) domain-containing protein, P-loop nucleoside triphosphate hydrolases superfamily protein with CH (Calponin Homology) domain-containing protein
OG0008151	g8754	Lthed_scf0010.1_g143220.1	Qgl_scf0020.1_g133070.1	1	1	1	2	AT1G64340.1, AT5G41810.1	AT1G64340, AT5G41810	Serine/Threonine-kinase, Avr9/Cf-9 rapidly elicited protein
OG0008157	g8692	Lthed_scf0010.1_g146170.1	Qgl_scf0020.1_g136570.1	1	1	1	2	AT1G64530.1, AT4G24020.1	AT1G64530, NLP7	Plant regulator RWP-RK family protein, NIN like protein 7
OG0008158	g34063	Lthed_scf0010.1_g147370.1	Qgl_scf0020.1_g137580.1	1	1	1	2	AT1G64610.1, AT5G42010.1	AT1G64610, AT5G42010	Transducin/WD40 repeat-like superfamily protein, Transducin/WD40 repeat-like superfamily protein
OG0008160	g34072	Lthed_scf0010.1_g146880.1	Qgl_scf0020.1_g137220.1	1	1	1	2	AT1G64630.1, AT5G41990.1	WNK10, WNK8	with no lysine (K) kinase 10, with no lysine (K) kinase 8
OG0008163	g13033	Lthed_scf0090.1_g038890.1	Qgl_scf0060.1_g072430.1	1	1	1	2	AT1G64990.1, AT4G27630.3	GTG1, GTG2	GPCR-type G protein 1, GPCR-type G protein 2
OG0008181	g16179	Lthed_scf0010.1_g124880.1	Qgl_scf0020.1_g116150.1	1	1	1	2	AT1G66530.1, AT4G26300.5	AT1G66530, emb1027	Arginyl-tRNA synthetase, class Ic, Arginyl-tRNA synthetase, class Ic
OG0008187	g18996	Lthed_scf0010.1_g100500.1	Qgl_scf0020.1_g094930.1	1	1	1	2	AT1G67050.1, AT5G38320.1	AT1G67050, AT5G38320	membrane-associated kinase regulator, hypothetical protein
OG0008207	g14404	Lthed_scf0050.1_g070950.1	Qgl_scf0040.1_g077960.1	1	1	1	2	AT1G68070.1, AT2G01735.1	AT1G68070, RIE1	Zinc finger, C3HC4 type (RING finger) family protein, RING-finger protein for embryogenesi
OG0008226	g10689	Lthed_scf0050.1_g004290.1	Qgl_scf0040.1_g004540.1	1	1	1	2	AT1G68980.1, AT1G69290.1	AT1G68980, AT1G69290	Tetratricopeptide repeat (TPR)-like superfamily protein, Pentatricopeptide repeat (PPR) superfamily protein
OG0008249	g16205	Lthed_scf0010.1_g076430.1	Qgl_scf0020.1_g074230.1	1	1	1	2	AT1G70980.1, AT5G56680.1	SYNC3, SYNC1	Class II aminoacyl-tRNA and biotin synthetases superfamily protein, Class II aminoacyl-tRNA and biotin synthetases superfamily protein
OG0008284	g29720	Lthed_scf0110.1_g020870.1	Qgl_scf0110.1_g064520.1	1	1	1	2	AT1G73790.1, AT4G09550.1	GIP2, GIP1	mitotic-spindle organizing 1B-like protein (DUF3743), AtGCP3 interacting protein 1
OG0008298	g29098	Lthed_scf0070.1_g027920.1	Qgl_scf0080.1_g022600.1	1	1	1	2	AT1G74800.1, AT5G62620.1	AT1G74800, AT5G62620	Galactosyltransferase family protein, Galactosyltransferase family protein
OG0008307	g21794	Lthed_scf0010.1_g178720.1	Qgl_scf0020.1_g173380.1	1	1	1	2	AT1G75660.1, AT5G42540.2	XRN3, XRN2	5'-3' exoribonuclease 3, exoribonuclease 2
OG0008315	g12277	Lthed_scf0010.1_g172430.1	Qgl_scf0020.1_g168250.1	1	1	1	2	AT1G76170.7, AT2G44270.1	AT1G76170, ROL5	2-thiocytidine tRNA biosynthesis protein, TtcA, repressor of lrx1
OG0008323	g16100	Lthed_scf0020.1_g176510.1	Qgl_scf0030.1_g007830.1	1	1	1	2	AT1G77150.1, AT1G77170.1	AT1G77150, AT1G77170	Pentatricopeptide repeat (PPR) superfamily protein, Tetratricopeptide repeat (TPR)-like superfamily protein
OG0008326	g30105	Lthed_scf0120.1_g075670.1	Qgl_scf0120.1_g067430.1	1	1	1	2	AT1G77340.1, AT5G65560.1	AT1G77340, AT5G65560	Pentatricopeptide repeat (PPR) superfamily protein, Pentatricopeptide repeat (PPR) superfamily protein
OG0008329	g18477	Lthed_scf0090.1_g062590.1	Qgl_scf0060.1_g049470.1	1	1	1	2	AT1G77490.1, AT4G08390.1	TAPX, SAPX	thylakoidal ascorbate peroxidase, stromal ascorbate peroxidase
OG0008361	g38327	Lthed_scf0020.1_g059110.1	Qgl_scf0030.1_g120990.1	1	1	1	2	AT1G80070.1, AT4G38780.1	SUS2, AT4G38780	Pre-mRNA-processing-splicing factor, pre-mRNA-processing-splicing factor-like protein
OG0008362	g38341	Lthed_scf0020.1_g056810.1	Qgl_scf0030.1_g123010.1	1	1	1	2	AT1G80120.1, AT3G15810.1	AT1G80120, AT3G15810	LURP-one-like protein (DUF567), LURP-one-like protein (DUF567)
OG0008371	g38253	Lthed_scf0010.1_g068020.1	Qgl_scf0020.1_g065950.1	1	1	1	2	AT1G80700.1, AT1G80980.1	AT1G80700, AT1G80980	stress response NST1-like protein, stress response NST1-like protein
OG0008379	g9785	Lthed_scf0060.1_g003930.1	Qgl_scf0090.1_g097910.1	1	1	1	2	AT2G01220.2, AT3G27610.1	AT2G01220, AT3G27610	Nucleotidylyl transferase superfamily protein, Nucleotidylyl transferase superfamily protein
OG0008383	g25095	Lthed_scf0090.1_g093010.1	Qgl_scf0060.1_g013640.1	1	1	1	2	AT2G01580.1, AT3G07510.3	AT2G01580, AT3G07510	transmembrane protein, maternal effect embryo arrest protein
OG0008407	g12042	Lthed_scf0030.1_g048250.1	Qgl_scf0010.1_g143340.1	1	1	1	2	AT2G04280.1, AT4G12700.1	AT2G04280, AT4G12700	calcium ion-binding protein, calcium ion-binding protein
OG0008413	g11968	Lthed_scf0040.1_g071970.1	Qgl_scf0050.1_g063760.1	1	1	1	2	AT2G04795.1, AT5G35732.2	AT2G04795, AT5G35732	hypothetical protein, hypothetical protein
OG0008417	g10734	Lthed_scf0110.1_g010980.1	Qgl_scf0110.1_g074810.1	1	1	1	2	AT2G05720.1, AT2G41500.1	AT2G05720, LIS	Transducin/WD40 repeat-like superfamily protein, WD-40 repeat family protein / small nuclear ribonucleoprotein Prp4p-like protein
OG0008420	g16342	Lthed_scf0080.1_g107800.1	Qgl_scf0070.1_g003240.1	1	1	1	2	AT2G06005.1, AT5G20580.1	FIP1, AT5G20580	FRIGIDA interacting protein 1, TMEM192 family protein
OG0008422	g16338	Lthed_scf0080.1_g108230.1	Qgl_scf0070.1_g003080.1	1	1	1	2	AT2G06040.1, AT5G21900.1	AT2G06040, AT5G21900	F-box/LRR protein, RNI-like superfamily protein
OG0008436	g22104	Lthed_scf0050.1_g059910.1	Qgl_scf0040.1_g065120.1	1	1	1	2	AT2G10550.1, AT3G18630.1	AT2G10550, UNG	uracil-DNA glycosylase, uracil dna glycosylase
OG0008437	g29337	Lthed_scf0100.1_g062240.1	Qgl_scf0100.1_g050890.1	1	1	1	2	AT2G10553.1, AT3G18640.1	AT2G10553, AT3G18640	zinc finger CCCH domain protein, Zinc finger C-x8-C-x5-C-x3-H type family protein
OG0008448	g14613	Lthed_scf0080.1_g058690.1	Qgl_scf0070.1_g057260.1	1	1	1	2	AT2G14520.1, AT4G33700.1	AT2G14520, AT4G33700	CBS domain protein (DUF21), CBS domain protein (DUF21)
OG0008456	g14638	Lthed_scf0040.1_g028320.1	Qgl_scf0050.1_g109180.1	1	1	1	2	AT2G16060.1, AT3G10520.1	HB1, HB2	hemoglobin 1, hemoglobin 2
OG0008460	g4215	Lthed_scf0080.1_g005730.1	Qgl_scf0070.1_g111100.1	1	1	1	2	AT2G17030.1, AT2G17036.1	AT2G17030, AT2G17036	F-box SKIP23-like protein (DUF295), F-box SKIP23-like protein (DUF295)
OG0008465	g16153	Lthed_scf0010.1_g038890.1	Qgl_scf0020.1_g037000.1	1	1	1	2	AT2G17240.1, AT3G24506.1	AT2G17240, AT3G24506	arginine/serine-rich-like splicing factor, hypothetical protein
OG0008469	g5308	Lthed_scf0080.1_g000630.1	Qgl_scf0070.1_g117690.1	1	1	1	2	AT2G17390.1, AT4G35450.5	AKR2B, AKR2	ankyrin repeat-containing 2B, ankyrin repeat-containing protein 2
OG0008470	g868	Lthed_scf0040.1_g030070.1	Qgl_scf0050.1_g107700.1	1	1	1	2	AT2G17420.1, AT4G35460.1	NTRA, NTRB	NADPH-dependent thioredoxin reductase A, NADPH-dependent thioredoxin reductase B
OG0008472	g886	Lthed_scf0100.1_g104190.1	Qgl_scf0100.1_g000880.1	1	1	1	2	AT2G17520.1, AT3G11870.1	IRE1A, AT3G11870	Endoribonuclease/protein kinase IRE1-like protein, Endoribonuclease/protein kinase IRE1-like protein
OG0008476	g36124	Lthed_scf0100.1_g100070.1	Qgl_scf0100.1_g004320.1	1	1	1	2	AT2G17780.1, AT4G35920.1	MCA2, MCA1	PLAC8 family protein, PLAC8 family protein
OG0008479	g36259	Lthed_scf0100.1_g091210.1	Qgl_scf0100.1_g014010.1	1	1	1	2	AT2G18330.1, AT4G36580.1	AT2G18330, AT4G36580	AAA-type ATPase family protein, AAA-type ATPase family protein
OG0008480	g30475	Lthed_scf0100.1_g091200.1	Qgl_scf0100.1_g014020.1	1	1	1	2	AT2G18340.1, AT4G36600.2	AT2G18340, AT4G36600	late embryogenesis abundant domain-containing protein / LEA domain-containing protein, Late embryogenesis abundant (LEA) protein
OG0008481	g30471	Lthed_scf0100.1_g090950.1	Qgl_scf0100.1_g014140.1	1	1	1	2	AT2G18360.1, AT4G36610.1	AT2G18360, AT4G36610	alpha/beta-Hydrolases superfamily protein, alpha/beta-Hydrolases superfamily protein
OG0008485	g30446	Lthed_scf0100.1_g089360.1	Qgl_scf0100.1_g015290.1	1	1	1	2	AT2G18520.1, AT4G36680.1	AT2G18520, AT4G36680	Tetratricopeptide repeat (TPR)-like superfamily protein, Tetratricopeptide repeat (TPR)-like superfamily protein
OG0008487	g20415	Lthed_scf0050.1_g019120.1	Qgl_scf0040.1_g026120.1	1	1	1	2	AT2G18770.2, AT5G05670.1	AT2G18770, AT5G05670	P-loop containing nucleoside triphosphate hydrolases superfamily protein, signal recognition particle binding protein
OG0008489	g27325	Lthed_scf0010.1_g013710.1	Qgl_scf0020.1_g014230.1	1	1	1	2	AT2G18860.1, AT4G30240.1	AT2G18860, AT4G30240	Syntaxin/t-SNARE family protein, Syntaxin/t-SNARE family protein
OG0008491	g15124	Lthed_scf0010.1_g012850.1	Qgl_scf0020.1_g013480.1	1	1	1	2	AT2G18900.1, AT3G26480.1	AT2G18900, AT3G26480	Transducin/WD40 repeat-like superfamily protein, Transducin family protein / WD-40 repeat family protein
OG0008496	g27019	Lthed_scf0010.1_g082890.1	Qgl_scf0020.1_g079830.1	1	1	1	2	AT2G19410.2, AT5G57035.1	AT2G19410, AT5G57035	U-box domain-containing protein kinase family protein, U-box domain-containing protein kinase family protein
OG0008500	g26968	Lthed_scf0010.1_g080410.1	Qgl_scf0020.1_g077680.1	1	1	1	2	AT2G19620.1, AT5G56750.1	NDL3, NDL1	N-MYC downregulated-like 3, N-MYC downregulated-like 1
OG0008505	g24896	Lthed_scf0090.1_g084570.1	Qgl_scf0060.1_g026620.1	1	1	1	2	AT2G20230.1, AT4G28770.2	AT2G20230, AT4G28770	Tetraspanin family protein, Tetraspanin family protein
OG0008508	g24820	Lthed_scf0090.1_g077830.1	Qgl_scf0060.1_g035020.1	1	1	1	2	AT2G20440.1, AT4G28550.1	AT2G20440, AT4G28550	Ypt/Rab-GAP domain of gyp1p superfamily protein, Ypt/Rab-GAP domain of gyp1p superfamily protein
OG0008514	g5043	Lthed_scf0040.1_g053970.1	Qgl_scf0050.1_g079680.1	1	1	1	2	AT2G20710.1, AT2G20720.1	AT2G20710, AT2G20720	Tetratricopeptide repeat (TPR)-like superfamily protein, Pentatricopeptide repeat (PPR) superfamily protein
OG0008518	g20102	Lthed_scf0080.1_g014570.1	Qgl_scf0070.1_g099930.1	1	1	1	2	AT2G21120.1, AT4G38730.1	AT2G21120, AT4G38730	magnesium transporter, putative (DUF803), magnesium transporter, putative (DUF803)
OG0008521	g4315	Lthed_scf0080.1_g017000.1	Qgl_scf0070.1_g097430.1	1	1	1	2	AT2G21230.3, AT4G38900.1	AT2G21230, AT4G38900	Basic-leucine zipper (bZIP) transcription factor family protein, Basic-leucine zipper (bZIP) transcription factor family protein
OG0008523	g20170	Lthed_scf0080.1_g018020.1	Qgl_scf0070.1_g095370.1	1	1	1	2	AT2G21350.1, AT4G39040.1	AT2G21350, AT4G39040	RNA-binding CRS1 / YhbY (CRM) domain protein, RNA-binding CRS1 / YhbY (CRM) domain protein
OG0008526	g4370	Lthed_scf0080.1_g019900.1	Qgl_scf0070.1_g092810.1	1	1	1	2	AT2G21510.2, AT4G39150.1	AT2G21510, AT4G39150	DNAJ heat shock N-terminal domain-containing protein, DNAJ heat shock N-terminal domain-containing protein
OG0008533	g29902	Lthed_scf0100.1_g097570.1	Qgl_scf0100.1_g006430.1	1	1	1	2	AT2G22170.1, AT4G39730.1	PLAT2, PLAT1	Lipase/lipooxygenase, PLAT/LH2 family protein, Lipase/lipooxygenase, PLAT/LH2 family protein
OG0008542	g11487	Lthed_scf0120.1_g081390.1	Qgl_scf0120.1_g071970.1	1	1	1	2	AT2G22795.1, AT4G37820.1	AT2G22795, AT4G37820	hypothetical protein, transmembrane protein
OG0008551	g15251	Lthed_scf0010.1_g020920.1	Qgl_scf0020.1_g020230.1	1	1	1	2	AT2G24060.1, AT4G30690.1	AT2G24060, AT4G30690	Translation initiation factor 3 protein, Translation initiation factor 3 protein
OG0008555	g39761	Lthed_scf0040.1_g114970.1	Qgl_scf0050.1_g026740.1	1	1	1	2	AT2G24410.1, AT3G20550.1	AT2G24410, DDL	SMAD/FHA domain protein, SMAD/FHA domain-containing protein
OG0008557	g3358	Lthed_scf0120.1_g051740.1	Qgl_scf0120.1_g046560.1	1	1	1	2	AT2G24440.1, AT4G31360.1	AT2G24440, AT4G31360	selenium binding protein, selenium binding protein
OG0008560	g30414	Lthed_scf0100.1_g087190.1	Qgl_scf0100.1_g017420.1	1	1	1	2	AT2G24692.1, AT3G50780.1	AT2G24692, AT3G50780	BTB/POZ domain protein, BTB/POZ domain protein
OG0008563	g29499	Lthed_scf0070.1_g006470.1	Qgl_scf0080.1_g005700.1	1	1	1	2	AT2G24990.1, AT5G37350.1	AT2G24990, AT5G37350	Serine/threonine-protein kinase Rio1, Serine/threonine-protein kinase Rio1
OG0008564	g3441	Lthed_scf0010.1_g159260.1	Qgl_scf0020.1_g150470.1	1	1	1	2	AT2G25080.1, AT4G31870.1	GPX1, GPX7	glutathione peroxidase 1, glutathione peroxidase 7
OG0008567	g3473	Lthed_scf0010.1_g158060.1	Qgl_scf0020.1_g151420.1	1	1	1	2	AT2G25170.3, AT4G31900.1	PKL, PKR2	chromatin remodeling factor CHD3 (PICKLE), chromatin remodeling factor
OG0008573	g30467	Lthed_scf0100.1_g090720.1	Qgl_scf0100.1_g014210.1	1	1	1	2	AT2G25500.1, AT5G66550.2	AT2G25500, AT5G66550	Inosine triphosphate pyrophosphatase family protein, Maf-like protein
OG0008604	g33957	Lthed_scf0090.1_g078700.1	Qgl_scf0060.1_g033590.1	1	1	1	2	AT2G27340.2, AT3G58130.1	AT2G27340, AT3G58130	N-acetylglucosaminylphosphatidylinositol de-N-acetylase family protein, N-acetylglucosaminylphosphatidylinositol de-N-acetylase family protein
OG0008618	g277	Lthed_scf0060.1_g071040.1	Qgl_scf0090.1_g048370.1	1	1	1	2	AT2G27800.1, AT5G27300.1	AT2G27800, AT5G27300	Tetratricopeptide repeat (TPR)-like superfamily protein, pentatricopeptide (PPR) repeat-containing protein
OG0008652	g22718	Lthed_scf0120.1_g018790.1	Qgl_scf0120.1_g014520.1	1	1	1	2	AT2G29720.1, AT2G35660.1	CTF2B, CTF2A	FAD/NAD(P)-binding oxidoreductase family protein, FAD/NAD(P)-binding oxidoreductase family protein
OG0008657	g28768	Lthed_scf0060.1_g050860.1	Qgl_scf0090.1_g069770.1	1	1	1	2	AT2G30210.1, AT5G07130.1	LAC3, LAC13	laccase 3, laccase 13
OG0008660	g19966	Lthed_scf0060.1_g046870.1	Qgl_scf0090.1_g073290.1	1	1	1	2	AT2G30500.1, AT5G58320.2	NET4B, NET4A	Kinase interacting (KIP1-like) family protein, Kinase interacting (KIP1-like) family protein
OG0008674	g29988	Lthed_scf0100.1_g066490.1	Qgl_scf0100.1_g047590.1	1	1	1	2	AT2G31580.1, AT2G32320.2	AT2G31580, AT2G32320	tRNAHis guanylyltransferase, tRNAHis guanylyltransferase
OG0008675	g18497	Lthed_scf0070.1_g085580.1	Qgl_scf0080.1_g077410.1	1	1	1	2	AT2G31660.1, AT3G59020.2	SAD2, AT3G59020	ARM repeat superfamily protein, ARM repeat superfamily protein
OG0008682	g21197	Lthed_scf0030.1_g058170.1	Qgl_scf0010.1_g131080.1	1	1	1	2	AT2G32160.3, AT2G32170.2	AT2G32160, AT2G32170	S-adenosyl-L-methionine-dependent methyltransferases superfamily protein, S-adenosyl-L-methionine-dependent methyltransferases superfamily protein
OG0008683	g9465	Lthed_scf0030.1_g079030.1	Qgl_scf0010.1_g106660.1	1	1	1	2	AT2G32230.1, AT4G15010.1	PRORP1, AT4G15010	proteinaceous RNase P 1, Mitochondrial substrate carrier family protein
OG0008685	g5180	Lthed_scf0040.1_g061770.1	Qgl_scf0050.1_g072470.1	1	1	1	2	AT2G32290.1, AT4G15210.1	BAM6, BAM5	beta-amylase 6, beta-amylase 5
OG0008728	g6466	Lthed_scf0110.1_g051950.1	Qgl_scf0110.1_g040580.1	1	1	1	2	AT2G35850.1, AT3G52360.1	AT2G35850, AT3G52360	transmembrane protein, transmembrane protein
OG0008739	g37048	Lthed_scf0070.1_g023160.1	Qgl_scf0080.1_g017490.1	1	1	1	2	AT2G36330.1, AT5G62820.1	AT2G36330, AT5G62820	Uncharacterized protein family (UPF0497), Uncharacterized protein family (UPF0497)
OG0008740	g7946	Lthed_scf0110.1_g079720.1	Qgl_scf0110.1_g016820.1	1	1	1	2	AT2G36350.1, AT3G52890.1	AT2G36350, KIPK	Protein kinase superfamily protein, KCBP-interacting protein kinase
OG0008742	g7942	Lthed_scf0110.1_g080000.1	Qgl_scf0110.1_g016700.1	1	1	1	2	AT2G36390.1, AT5G03650.1	SBE2.1, SBE2.2	starch branching enzyme 2.1, starch branching enzyme 2.2
OG0008743	g7941	Lthed_scf0110.1_g080010.1	Qgl_scf0110.1_g016690.1	1	1	1	2	AT2G36400.1, AT3G52910.1	GRF3, GRF4	growth-regulating factor 3, growth-regulating factor 4
OG0008746	g29410	Lthed_scf0070.1_g080580.1	Qgl_scf0080.1_g071970.1	1	1	1	2	AT2G36500.1, AT3G52950.1	AT2G36500, AT3G52950	CBS / octicosapeptide/Phox/Bemp1 (PB1) domains-containing protein, CBS / octicosapeptide/Phox/Bemp1 (PB1) domains-containing protein
OG0008771	g10528	Lthed_scf0110.1_g072330.1	Qgl_scf0110.1_g022480.1	1	1	1	2	AT2G37975.1, AT3G54085.1	AT2G37975, AT3G54085	Yos1-like protein, Yos1-like protein
OG0008786	g34299	Lthed_scf0110.1_g059190.1	Qgl_scf0110.1_g034010.1	1	1	1	2	AT2G38620.2, AT3G54180.1	CDKB1;2, CDKB1;1	cyclin-dependent kinase B1;2, cyclin-dependent kinase B1;1
OG0008816	g6610	Lthed_scf0040.1_g008930.1	Qgl_scf0050.1_g125620.1	1	1	1	2	AT2G39960.1, AT4G04200.1	AT2G39960, AT4G04200	Microsomal signal peptidase 25 kDa subunit (SPC25), Microsomal signal peptidase 25 kDa subunit (SPC25)
OG0008825	g7244	Lthed_scf0040.1_g005040.1	Qgl_scf0050.1_g128140.1	1	1	1	2	AT2G40240.1, AT3G56030.1	AT2G40240, AT3G56030	Tetratricopeptide repeat (TPR)-like superfamily protein, Tetratricopeptide repeat (TPR)-like superfamily protein
OG0008828	g12389	Lthed_scf0040.1_g002790.1	Qgl_scf0050.1_g130380.1	1	1	1	2	AT2G40520.1, AT3G56320.1	AT2G40520, AT3G56320	Nucleotidyltransferase family protein, PAP/OAS1 substrate-binding domain superfamily
OG0008834	g6556	Lthed_scf0040.1_g001230.1	Qgl_scf0050.1_g132090.1	1	1	1	2	AT2G40800.1, AT3G56430.1	AT2G40800, AT3G56430	import inner membrane translocase subunit, import inner membrane translocase subunit
OG0008835	g6553	Lthed_scf0040.1_g001060.1	Qgl_scf0050.1_g132190.1	1	1	1	2	AT2G40810.1, AT3G56440.1	ATG18C, ATG18D	yeast autophagy-like protein, yeast autophagy 18 D-like protein
OG0008836	g13378	Lthed_scf0110.1_g025720.1	Qgl_scf0110.1_g060160.1	1	1	1	2	AT2G40830.1, AT3G56580.1	RHC1A, AT3G56580	RING-H2 finger C1A, RING/U-box superfamily protein
OG0008841	g13503	Lthed_scf0110.1_g020220.1	Qgl_scf0110.1_g065280.1	1	1	1	2	AT2G41130.1, AT3G56770.1	AT2G41130, AT3G56770	basic helix-loop-helix (bHLH) DNA-binding superfamily protein, basic helix-loop-helix (bHLH) DNA-binding superfamily protein
OG0008846	g13607	Lthed_scf0110.1_g011440.1	Qgl_scf0110.1_g074660.1	1	1	1	2	AT2G41451.1, AT3G57200.1	AT2G41451, AT3G57200	glycosyltransferase-like protein, glycosyltransferase-like protein
OG0008850	g6256	Lthed_scf0110.1_g007420.1	Qgl_scf0110.1_g078230.1	1	1	1	2	AT2G41620.1, AT3G57350.1	AT2G41620, AT3G57350	Nucleoporin interacting component (Nup93/Nic96-like) family protein, Nucleoporin interacting component (Nup93/Nic96-like) family protein
OG0008855	g13737	Lthed_scf0110.1_g000840.1	Qgl_scf0110.1_g083860.1	1	1	1	2	AT2G41800.1, AT2G41810.1	AT2G41800, AT2G41810	imidazolonepropionase (Protein of unknown function, DUF642), imidazolonepropionase (Protein of unknown function, DUF642)
OG0008859	g13767	Lthed_scf0110.1_g040190.1	Qgl_scf0110.1_g049140.1	1	1	1	2	AT2G41870.1, AT3G57540.1	AT2G41870, AT3G57540	Remorin family protein, Remorin family protein
OG0008874	g11856	Lthed_scf0040.1_g046020.1	Qgl_scf0050.1_g091720.1	1	1	1	2	AT2G42960.1, AT3G59110.1	AT2G42960, AT3G59110	Protein kinase superfamily protein, Protein kinase superfamily protein
OG0008875	g21253	Lthed_scf0040.1_g045000.1	Qgl_scf0050.1_g092780.1	1	1	1	2	AT2G42980.1, AT3G59080.1	AT2G42980, AT3G59080	Eukaryotic aspartyl protease family protein, Eukaryotic aspartyl protease family protein
OG0008876	g21233	Lthed_scf0030.1_g057950.1	Qgl_scf0010.1_g131180.1	1	1	1	2	AT2G43020.1, AT3G59050.1	PAO2, PAO3	polyamine oxidase 2, polyamine oxidase 3
OG0008879	g14423	Lthed_scf0070.1_g087410.1	Qgl_scf0080.1_g079670.1	1	1	1	2	AT2G43160.1, AT3G59290.1	AT2G43160, AT3G59290	ENTH/VHS family protein, ENTH/VHS family protein
OG0008882	g22150	Lthed_scf0070.1_g096670.1	Qgl_scf0080.1_g089940.1	1	1	1	2	AT2G43490.1, AT3G59570.3	AT2G43490, AT3G59570	Ypt/Rab-GAP domain of gyp1p superfamily protein, Ypt/Rab-GAP domain of gyp1p superfamily protein
OG0008883	g9494	Lthed_scf0070.1_g104430.1	Qgl_scf0080.1_g101480.1	1	1	1	2	AT2G43750.1, AT3G59760.1	OASB, OASC	O-acetylserine (thiol) lyase B, O-acetylserine (thiol) lyase isoform C
OG0008885	g34408	Lthed_scf0070.1_g107490.1	Qgl_scf0080.1_g103220.1	1	1	1	2	AT2G43795.2, AT3G59800.1	AT2G43795, AT3G59800	corepressor, stress response protein
OG0008886	g5968	Lthed_scf0070.1_g114400.1	Qgl_scf0080.1_g107750.1	1	1	1	2	AT2G43945.1, AT3G59870.1	AT2G43945, AT3G59870	hypothetical protein, hypothetical protein
OG0008889	g10694	Lthed_scf0070.1_g115050.1	Qgl_scf0080.1_g109700.1	1	1	1	2	AT2G44080.1, AT3G59900.1	ARL, ARGOS	ARGOS-like protein, auxin-regulated gene involved in organ size
OG0008891	g17683	Lthed_scf0030.1_g156990.1	Qgl_scf0010.1_g003870.1	1	1	1	2	AT2G44430.1, AT3G60110.1	AT2G44430, AT3G60110	DNA-binding bromodomain-containing protein, DNA-binding bromodomain-containing protein
OG0008893	g12218	Lthed_scf0050.1_g073600.1	Qgl_scf0040.1_g081160.1	1	1	1	2	AT2G44510.1, AT5G03830.1	AT2G44510, AT5G03830	CDK inhibitor P21 binding protein, CDK inhibitor P21 binding protein
OG0008907	g2620	Lthed_scf0030.1_g109280.1	Qgl_scf0010.1_g071000.1	1	1	1	2	AT2G45050.1, AT3G60530.1	GATA2, GATA4	GATA transcription factor 2, GATA transcription factor 4
OG0008910	g4166	Lthed_scf0080.1_g002460.1	Qgl_scf0070.1_g114600.1	1	1	1	2	AT2G45250.2, AT4G38280.1	AT2G45250, AT4G38280	integral membrane hemolysin-III-like protein, integral membrane hemolysin-III-like protein
OG0008913	g22857	Lthed_scf0030.1_g091800.1	Qgl_scf0010.1_g090980.1	1	1	1	2	AT2G45450.1, AT3G60890.2	ZPR1, ZPR2	binding protein, binding protein
OG0008920	g18016	Lthed_scf0040.1_g031980.1	Qgl_scf0050.1_g105460.1	1	1	1	2	AT2G45695.1, AT3G61113.1	AT2G45695, AT3G61113	Ubiquitin related modifier 1, Ubiquitin related modifier 1
OG0008922	g2835	Lthed_scf0040.1_g035890.1	Qgl_scf0050.1_g101480.1	1	1	1	2	AT2G45870.1, AT3G61320.3	AT2G45870, AT3G61320	Bestrophin-like protein, Bestrophin-like protein
OG0008923	g2923	Lthed_scf0040.1_g037470.1	Qgl_scf0050.1_g099880.1	1	1	1	2	AT2G45950.2, AT3G61415.1	SK20, SK21	SKP1-like 20, SKP1-like 21
OG0008926	g2868	Lthed_scf0030.1_g069590.1	Qgl_scf0010.1_g117670.1	1	1	1	2	AT2G46110.1, AT3G61530.1	KPHMT1, PANB2	ketopantoate hydroxymethyltransferase 1, Phosphoenolpyruvate carboxylase family protein
OG0008928	g2858	Lthed_scf0030.1_g067960.1	Qgl_scf0010.1_g118760.1	1	1	1	2	AT2G46180.1, AT3G61570.1	GC4, GDAP1	golgin Putative 4, GRIP-related ARF-binding domain-containing protein 1
OG0008939	g18311	Lthed_scf0040.1_g038480.1	Qgl_scf0050.1_g098560.1	1	1	1	2	AT2G46800.1, AT3G61940.1	ZAT, MTPA1	zinc transporter, Cation efflux family protein
OG0008951	g33400	Lthed_scf0120.1_g057340.1	Qgl_scf0120.1_g051120.1	1	1	1	2	AT2G47670.1, AT3G62820.1	AT2G47670, AT3G62820	Plant invertase/pectin methylesterase inhibitor superfamily protein, Plant invertase/pectin methylesterase inhibitor superfamily protein
OG0008953	g24449	Lthed_scf0120.1_g057240.1	Qgl_scf0120.1_g051020.1	1	1	1	2	AT2G47690.1, AT3G62790.1	AT2G47690, AT3G62790	NADH-ubiquinone oxidoreductase-like protein, NADH-ubiquinone oxidoreductase-like protein
OG0008954	g24468	Lthed_scf0120.1_g061380.1	Qgl_scf0120.1_g055090.1	1	1	1	2	AT2G47720.1, AT3G62770.1	AT2G47720, AtATG18a	hypothetical protein, Transducin/WD40 repeat-like superfamily protein
OG0008966	g19362	Lthed_scf0010.1_g048140.1	Qgl_scf0020.1_g046160.1	1	1	1	2	AT3G01320.1, AT5G15020.1	SNL1, SNL2	SIN3-like 1, SIN3-like 2
OG0008967	g28117	Lthed_scf0010.1_g051930.1	Qgl_scf0020.1_g050910.1	1	1	1	2	AT3G01430.1, AT5G14895.1	AT3G01430, AT5G14895	NHL domain protein, NHL domain protein
OG0008972	g19442	Lthed_scf0010.1_g054530.1	Qgl_scf0020.1_g054010.1	1	1	1	2	AT3G01520.1, AT5G14680.1	AT3G01520, AT5G14680	Adenine nucleotide alpha hydrolases-like superfamily protein, Adenine nucleotide alpha hydrolases-like superfamily protein
OG0008973	g28216	Lthed_scf0010.1_g057980.1	Qgl_scf0020.1_g057790.1	1	1	1	2	AT3G01590.1, AT5G14500.2	AT3G01590, AT5G14500	Galactose mutarotase-like superfamily protein, aldose 1-epimerase family protein
OG0008977	g19600	Lthed_scf0010.1_g063150.1	Qgl_scf0020.1_g062260.1	1	1	1	2	AT3G01890.1, AT5G14170.1	AT3G01890, CHC1	SWIB/MDM2 domain superfamily protein, SWIB/MDM2 domain superfamily protein
OG0008986	g19012	Lthed_scf0010.1_g098250.1	Qgl_scf0020.1_g093910.1	1	1	1	2	AT3G02280.1, AT3G24710.1	AT3G02280, AT3G24710	Flavodoxin family protein, NADPH-dependent diflavin oxidoreductase
OG0008988	g19122	Lthed_scf0010.1_g074970.1	Qgl_scf0020.1_g072900.1	1	1	1	2	AT3G02320.1, AT5G15810.1	AT3G02320, AT5G15810	N2,N2-dimethylguanosine tRNA methyltransferase, tRNA (guanine(26)-N(2))-dimethyltransferase
OG0008992	g19021	Lthed_scf0010.1_g099040.1	Qgl_scf0020.1_g094270.1	1	1	1	2	AT3G02510.1, AT5G16040.1	AT3G02510, AT5G16040	Regulator of chromosome condensation (RCC1) family protein, Regulator of chromosome condensation (RCC1) family protein
OG0008998	g13259	Lthed_scf0060.1_g109840.1	Qgl_scf0090.1_g017570.1	1	1	1	2	AT3G02800.1, AT5G16480.1	PFA-DSP3, PFA-DSP5	Tyrosine phosphatase family protein, Phosphotyrosine protein phosphatases superfamily protein
OG0009001	g13032	Lthed_scf0090.1_g038950.1	Qgl_scf0060.1_g072410.1	1	1	1	2	AT3G02890.1, AT5G16680.1	AT3G02890, AT5G16680	RING/FYVE/PHD zinc finger superfamily protein, RING/FYVE/PHD zinc finger superfamily protein
OG0009004	g13020	Lthed_scf0090.1_g039710.1	Qgl_scf0060.1_g071970.1	1	1	1	2	AT3G02930.1, AT5G16730.1	AT3G02930, AT5G16730	weak chloroplast movement under blue light protein (DUF827), weak chloroplast movement under blue light protein (DUF827)
OG0009005	g36888	Lthed_scf0090.1_g042610.1	Qgl_scf0060.1_g069900.1	1	1	1	2	AT3G02950.1, AT5G16790.1	THO7, THO7	Tho complex subunit 7/Mft1p, Tho complex subunit 7/Mft1p
OG0009006	g12834	Lthed_scf0090.1_g042650.1	Qgl_scf0060.1_g069840.1	1	1	1	2	AT3G02980.1, AT5G16800.3	MCC1, AT5G16800	MEIOTIC CONTROL OF CROSSOVERS1, Acyl-CoA N-acyltransferases (NAT) superfamily protein
OG0009007	g12836	Lthed_scf0090.1_g042780.1	Qgl_scf0060.1_g069810.1	1	1	1	2	AT3G02990.1, AT5G16820.1	HSFA1E, HSF3	heat shock transcription factor A1E, heat shock factor 3
OG0009008	g5412	Lthed_scf0090.1_g043780.1	Qgl_scf0060.1_g068840.1	1	1	1	2	AT3G03010.1, AT5G16870.1	AT3G03010, AT5G16870	Peptidyl-tRNA hydrolase II (PTH2) family protein, Peptidyl-tRNA hydrolase II (PTH2) family protein
OG0009009	g5359	Lthed_scf0090.1_g043930.1	Qgl_scf0060.1_g068670.1	1	1	1	2	AT3G03060.1, AT5G16930.1	AT3G03060, AT5G16930	P-loop containing nucleoside triphosphate hydrolases superfamily protein, AAA-type ATPase family protein
OG0009010	g5384	Lthed_scf0090.1_g045230.1	Qgl_scf0060.1_g067820.1	1	1	1	2	AT3G03090.1, AT5G17010.1	VGT1, AT5G17010	vacuolar glucose transporter 1, Major facilitator superfamily protein
OG0009011	g5391	Lthed_scf0090.1_g046230.1	Qgl_scf0060.1_g067040.1	1	1	1	2	AT3G03120.1, AT5G17060.1	ARFB1C, ARFB1B	ADP-ribosylation factor B1C, ADP-ribosylation factor B1B
OG0009014	g5396	Lthed_scf0090.1_g048420.1	Qgl_scf0060.1_g064570.1	1	1	1	2	AT3G03150.1, AT5G17165.1	AT3G03150, AT5G17165	hypothetical protein, hypothetical protein
OG0009016	g27512	Lthed_scf0010.1_g077560.1	Qgl_scf0020.1_g075370.1	1	1	1	2	AT3G03190.1, AT5G17220.1	GSTF11, GSTF12	glutathione S-transferase F11, glutathione S-transferase phi 12
OG0009020	g5963	Lthed_scf0060.1_g110970.1	Qgl_scf0090.1_g018180.1	1	1	1	2	AT3G03340.2, AT5G17440.1	UNE6, AT5G17440	LUC7 related protein, LUC7 related protein
OG0009026	g5541	Lthed_scf0110.1_g034590.1	Qgl_scf0110.1_g053470.1	1	1	1	2	AT3G03800.1, AT5G08080.3	SYP131, SYP132	syntaxin of plants 131, syntaxin of plants 132
OG0009034	g5415	Lthed_scf0050.1_g080140.1	Qgl_scf0040.1_g090290.1	1	1	1	2	AT3G04350.1, AT5G18490.1	AT3G04350, AT5G18490	vacuolar sorting-associated protein (DUF946), vacuolar sorting-associated protein (DUF946)
OG0009035	g12849	Lthed_scf0050.1_g079700.1	Qgl_scf0040.1_g089560.1	1	1	1	2	AT3G04450.1, AT5G29000.2	AT3G04450, PHL1	Homeodomain-like superfamily protein, Homeodomain-like superfamily protein
OG0009036	g12893	Lthed_scf0050.1_g077330.1	Qgl_scf0040.1_g086350.1	1	1	1	2	AT3G04550.1, AT5G28500.1	AT3G04550, AT5G28500	rubisco accumulation factor-like protein, rubisco accumulation factor-like protein
OG0009043	g5509	Lthed_scf0050.1_g097010.1	Qgl_scf0040.1_g110360.1	1	1	1	2	AT3G05010.1, AT5G27210.1	Cand2, Cand8	Protein of unknown function, transmembrane-40, Protein of unknown function, transmembrane-40
OG0009044	g12794	Lthed_scf0050.1_g097640.1	Qgl_scf0040.1_g113820.1	1	1	1	2	AT3G05130.1, AT5G27330.1	AT3G05130, AT5G27330	paramyosin-like protein, Prefoldin chaperone subunit family protein
OG0009046	g12733	Lthed_scf0050.1_g061750.1	Qgl_scf0040.1_g067030.1	1	1	1	2	AT3G05280.1, AT5G27490.1	AT3G05280, AT5G27490	Integral membrane Yip1 family protein, Integral membrane Yip1 family protein
OG0009047	g12732	Lthed_scf0050.1_g098860.1	Qgl_scf0040.1_g118470.1	1	1	1	2	AT3G05290.1, AT5G27520.1	PNC1, PNC2	peroxisomal adenine nucleotide carrier 1, peroxisomal adenine nucleotide carrier 2
OG0009053	g12683	Lthed_scf0050.1_g101330.1	Qgl_scf0040.1_g120960.1	1	1	1	2	AT3G05420.2, AT5G27630.3	ACBP4, ACBP5	acyl-CoA binding protein 4, acyl-CoA binding protein 5
OG0009054	g12682	Lthed_scf0050.1_g101480.1	Qgl_scf0040.1_g120980.1	1	1	1	2	AT3G05430.1, AT5G27650.1	AT3G05430, AT5G27650	Tudor/PWWP/MBT superfamily protein, Tudor/PWWP/MBT superfamily protein
OG0009057	g12651	Lthed_scf0050.1_g105270.1	Qgl_scf0040.1_g125210.1	1	1	1	2	AT3G05580.1, AT5G27840.4	TOPP9, TOPP8	Calcineurin-like metallo-phosphoesterase superfamily protein, Calcineurin-like metallo-phosphoesterase superfamily protein
OG0009060	g12632	Lthed_scf0050.1_g107070.1	Qgl_scf0040.1_g127820.1	1	1	1	2	AT3G05640.1, AT5G27930.1	AT3G05640, AT5G27930	Protein phosphatase 2C family protein, Protein phosphatase 2C family protein
OG0009062	g8173	Lthed_scf0050.1_g109410.1	Qgl_scf0040.1_g131020.1	1	1	1	2	AT3G05710.2, AT5G26980.1	SYP43, SYP41	syntaxin of plants 43, syntaxin of plants 41
OG0009063	g6545	Lthed_scf0050.1_g121530.1	Qgl_scf0040.1_g151360.1	1	1	1	2	AT3G05937.1, AT5G26731.1	AT3G05937, AT5G26731	hypothetical protein, hypothetical protein
OG0009064	g6546	Lthed_scf0050.1_g121520.1	Qgl_scf0040.1_g151380.1	1	1	1	2	AT3G05940.1, AT5G26740.1	AT3G05940, AT5G26740	organic solute transporter ostalpha protein (DUF300), organic solute transporter ostalpha protein (DUF300)
OG0009066	g17250	Lthed_scf0100.1_g006620.1	Qgl_scf0100.1_g098990.1	1	1	1	2	AT3G06010.1, AT5G19310.1	ATCHR12, CHR23	SNF2/Brahma-type chromatin-remodeling protein CHR12, homeotic protein regulator
OG0009068	g17265	Lthed_scf0100.1_g007150.1	Qgl_scf0100.1_g098450.1	1	1	1	2	AT3G06080.2, AT5G19160.1	TBL10, TBL11	trichome birefringence-like protein (DUF828), TRICHOME BIREFRINGENCE-LIKE 11
OG0009073	g25299	Lthed_scf0100.1_g010300.1	Qgl_scf0100.1_g095700.1	1	1	1	2	AT3G06250.1, AT5G18960.1	FRS7, FRS12	FAR1-related sequence 7, FAR1-related sequence 12
OG0009074	g16767	Lthed_scf0100.1_g011150.1	Qgl_scf0100.1_g094680.1	1	1	1	2	AT3G06300.1, AT5G18900.1	P4H2, AT5G18900	P4H isoform 2, 2-oxoglutarate (2OG) and Fe(II)-dependent oxygenase superfamily protein
OG0009076	g4131	Lthed_scf0080.1_g108550.1	Qgl_scf0070.1_g001980.1	1	1	1	2	AT3G06460.1, AT3G06470.1	AT3G06460, AT3G06470	GNS1/SUR4 membrane protein family, GNS1/SUR4 membrane protein family
OG0009089	g24992	Lthed_scf0090.1_g093390.1	Qgl_scf0060.1_g006060.1	1	1	1	2	AT3G07220.1, AT3G07260.1	FHA2, AT3G07260	SMAD/FHA domain-containing protein, SMAD/FHA domain-containing protein
OG0009094	g12084	Lthed_scf0090.1_g086470.1	Qgl_scf0060.1_g024380.1	1	1	1	2	AT3G07580.1, AT5G48335.1	AT3G07580, AT5G48335	hypothetical protein, hypothetical protein
OG0009096	g12046	Lthed_scf0030.1_g048340.1	Qgl_scf0010.1_g143290.1	1	1	1	2	AT3G07650.1, AT5G48250.1	COL9, BBX8	CONSTANS-like 9, B-box type zinc finger protein with CCT domain-containing protein
OG0009098	g11991	Lthed_scf0040.1_g073360.1	Qgl_scf0050.1_g061860.1	1	1	1	2	AT3G07780.2, AT5G48160.1	OBE1, OBE2	potyvirus VPg interacting protein (DUF1423), potyvirus VPg interacting protein (DUF1423)
OG0009103	g5194	Lthed_scf0050.1_g058570.1	Qgl_scf0040.1_g063090.1	1	1	1	2	AT3G07980.1, AT3G13530.1	MAPKKK6, MAPKKK7	mitogen-activated protein kinase kinase kinase 6, mitogen-activated protein kinase kinase kinase 7
OG0009106	g34322	Lthed_scf0110.1_g060010.1	Qgl_scf0110.1_g033510.1	1	1	1	2	AT3G08570.1, AT3G08660.1	AT3G08570, AT3G08660	Phototropic-responsive NPH3 family protein, Phototropic-responsive NPH3 family protein
OG0009117	g10631	Lthed_scf0110.1_g065040.1	Qgl_scf0110.1_g028800.1	1	1	1	2	AT3G08880.1, AT5G01570.1	AT3G08880, AT5G01570	plectin-like protein, plectin-like protein
OG0009125	g10460	Lthed_scf0110.1_g057870.1	Qgl_scf0110.1_g034840.1	1	1	1	2	AT3G09350.1, AT5G02150.1	Fes1A, Fes1C	Fes1A, Fes1C
OG0009126	g7602	Lthed_scf0110.1_g098530.1	Qgl_scf0110.1_g000900.1	1	1	1	2	AT3G09405.1, AT3G09410.1	AT3G09405, AT3G09410	Pectinacetylesterase family protein, Pectinacetylesterase family protein
OG0009131	g7718	Lthed_scf0110.1_g094080.1	Qgl_scf0110.1_g005770.1	1	1	1	2	AT3G09690.1, AT5G02970.1	AT3G09690, AT5G02970	alpha/beta-Hydrolases superfamily protein, alpha/beta-Hydrolases superfamily protein
OG0009132	g7802	Lthed_scf0110.1_g091150.1	Qgl_scf0110.1_g008920.1	1	1	1	2	AT3G09830.1, AT5G03320.1	AT3G09830, AT5G03320	Protein kinase superfamily protein, Protein kinase superfamily protein
OG0009135	g12450	Lthed_scf0110.1_g079890.1	Qgl_scf0110.1_g016730.1	1	1	1	2	AT3G09960.1, AT3G09970.1	AT3G09960, AT3G09970	Calcineurin-like metallo-phosphoesterase superfamily protein, Calcineurin-like metallo-phosphoesterase superfamily protein
OG0009136	g7940	Lthed_scf0110.1_g080160.1	Qgl_scf0110.1_g016680.1	1	1	1	2	AT3G09980.1, AT5G03660.1	AT3G09980, AT5G03660	ankyrin repeat 30A-like protein (DUF662), transcriptional activator (DUF662)
OG0009141	g13583	Lthed_scf0110.1_g013550.1	Qgl_scf0110.1_g073380.1	1	1	1	2	AT3G10200.2, AT5G04060.1	AT3G10200, AT5G04060	S-adenosyl-L-methionine-dependent methyltransferases superfamily protein, S-adenosyl-L-methionine-dependent methyltransferases superfamily protein
OG0009144	g6165	Lthed_scf0110.1_g019590.1	Qgl_scf0110.1_g065930.1	1	1	1	2	AT3G10270.2, AT5G04130.1	GYRB1, GYRB2	DNA gyrase subunit B, DNA GYRASE B2
OG0009145	g6249	Lthed_scf0110.1_g009630.1	Qgl_scf0110.1_g076510.1	1	1	1	2	AT3G10300.6, AT5G04170.1	AT3G10300, AT5G04170	Calcium-binding EF-hand family protein, Calcium-binding EF-hand family protein
OG0009150	g11113	Lthed_scf0040.1_g027660.1	Qgl_scf0050.1_g109820.1	1	1	1	2	AT3G10440.1, AT5G04320.2	AT3G10440, AT5G04320	Shugoshin C terminus, Shugoshin C terminus
OG0009152	g6780	Lthed_scf0030.1_g087010.1	Qgl_scf0010.1_g099350.1	1	1	1	2	AT3G10595.1, AT5G04760.1	AT3G10595, AT5G04760	Duplicated homeodomain-like superfamily protein, Duplicated homeodomain-like superfamily protein
OG0009163	g6714	Lthed_scf0100.1_g002330.1	Qgl_scf0100.1_g102710.1	1	1	1	2	AT3G11450.1, AT5G06110.1	AT3G11450, AT5G06110	DnaJ and Myb-like DNA-binding domain-containing protein, DnaJ and myb-like DNA-binding domain-containing protein
OG0009171	g13993	Lthed_scf0110.1_g051170.1	Qgl_scf0110.1_g041080.1	1	1	1	2	AT3G11860.1, AT3G11890.2	AT3G11860, AT3G11890	sterile alpha motif (SAM) domain protein, Sterile alpha motif (SAM) domain-containing protein
OG0009175	g13924	Lthed_scf0110.1_g049020.1	Qgl_scf0110.1_g043620.1	1	1	1	2	AT3G12030.1, AT5G06660.1	AT3G12030, AT5G06660	transmembrane/coiled-coil protein (Protein of unknown function DUF106, transmembrane), transmembrane/coiled-coil protein (Protein of unknown function DUF106, transmembrane)
OG0009177	g5156	Lthed_scf0020.1_g009260.1	Qgl_scf0030.1_g180060.1	1	1	1	2	AT3G12070.1, AT5G12210.1	RGTB2, RGTB1	RAB geranylgeranyl transferase beta subunit 2, RAB geranylgeranyl transferase beta subunit 1
OG0009183	g11031	Lthed_scf0040.1_g020600.1	Qgl_scf0050.1_g116780.1	1	1	1	2	AT3G12370.1, AT5G13510.1	AT3G12370, EMB3136	Ribosomal protein L10 family protein, Ribosomal protein L10 family protein
OG0009186	g10994	Lthed_scf0040.1_g019510.1	Qgl_scf0050.1_g117650.1	1	1	1	2	AT3G12520.1, AT5G13550.1	SULTR4;2, SULTR4;1	sulfate transporter 4;2, sulfate transporter 4.1
OG0009229	g38332	Lthed_scf0020.1_g057060.1	Qgl_scf0030.1_g122700.1	1	1	1	2	AT3G15820.1, AT3G15830.1	ROD1, AT3G15830	phosphatidic acid phosphatase-related / PAP2-like protein, phosphatidic acid phosphatase-related / PAP2-like protein
OG0009235	g38498	Lthed_scf0020.1_g039330.1	Qgl_scf0030.1_g143540.1	1	1	1	2	AT3G16220.1, AT3G16230.1	AT3G16220, AT3G16230	Putative eukaryotic LigT, Putative eukaryotic LigT
OG0009237	g16676	Lthed_scf0100.1_g015530.1	Qgl_scf0100.1_g089600.1	1	1	1	2	AT3G16510.1, AT4G15755.1	AT3G16510, AT4G15755	Calcium-dependent lipid-binding (CaLB domain) family protein, Calcium-dependent lipid-binding (CaLB domain) family protein
OG0009265	g39532	Lthed_scf0070.1_g051080.1	Qgl_scf0080.1_g044380.1	1	1	1	2	AT3G18240.1, AT4G21460.2	AT3G18240, AT4G21460	Ribosomal protein S24/S35, Ribosomal protein S24/S35
OG0009270	g36628	Lthed_scf0070.1_g046530.1	Qgl_scf0080.1_g039130.1	1	1	1	2	AT3G18520.2, AT4G09784.1	HDA15, AT4G09784	histone deacetylase 15, histone deacetylase
OG0009285	g26125	Lthed_scf0080.1_g039690.1	Qgl_scf0070.1_g071070.1	1	1	1	2	AT3G19510.1, AT3G19530.1	HAT3.1, AT3G19530	Homeodomain-like protein with RING/FYVE/PHD-type zinc finger domain-containing protein, hypothetical protein
OG0009307	g16727	Lthed_scf0100.1_g013350.1	Qgl_scf0100.1_g091870.1	1	1	1	2	AT3G21465.2, AT4G15640.1	AT3G21465, AT4G15640	adenylyl cyclase, adenylyl cyclase
OG0009312	g17748	Lthed_scf0030.1_g148010.1	Qgl_scf0010.1_g013470.1	1	1	1	2	AT3G21640.1, AT3G52075.1	TWD1, AT3G52075	FKBP-type peptidyl-prolyl cis-trans isomerase family protein, hypothetical protein
OG0009315	g21220	Lthed_scf0030.1_g055020.1	Qgl_scf0010.1_g134310.1	1	1	1	2	AT3G22180.1, AT4G15080.1	AT3G22180, AT4G15080	DHHC-type zinc finger family protein, DHHC-type zinc finger family protein
OG0009317	g21204	Lthed_scf0030.1_g058690.1	Qgl_scf0010.1_g130490.1	1	1	1	2	AT3G22270.1, AT4G14990.1	AT3G22270, AT4G14990	Topoisomerase II-associated protein PAT1, Topoisomerase II-associated protein PAT1
OG0009327	g25131	Lthed_scf0030.1_g027270.1	Qgl_scf0010.1_g162240.1	1	1	1	2	AT3G23070.1, AT4G14510.1	CFM3A, CFM3B	CRM family member 3A, CRM family member 3B
OG0009335	g23453	Lthed_scf0050.1_g041810.1	Qgl_scf0040.1_g049160.1	1	1	1	2	AT3G23760.1, AT4G14100.1	AT3G23760, AT4G14100	transferring glycosyl group transferase, transferases, transferring glycosyl groups
OG0009352	g24949	Lthed_scf0090.1_g098870.1	Qgl_scf0060.1_g003270.1	1	1	1	2	AT3G24770.1, AT4G13195.1	CLE41, CLE44	CLAVATA3/ESR-RELATED 41, CLAVATA3/ESR-RELATED 44
OG0009356	g25051	Lthed_scf0090.1_g096830.1	Qgl_scf0060.1_g011640.1	1	1	1	2	AT3G25250.1, AT4G13000.1	AGC2-1, AT4G13000	AGC (cAMP-dependent, cGMP-dependent and protein kinase C) kinase family protein, AGC (cAMP-dependent, cGMP-dependent and protein kinase C) kinase family protein
OG0009357	g25060	Lthed_scf0090.1_g097090.1	Qgl_scf0060.1_g011850.1	1	1	1	2	AT3G25290.1, AT4G12980.1	AT3G25290, AT4G12980	Auxin-responsive family protein, Auxin-responsive family protein
OG0009366	g62	Lthed_scf0010.1_g066100.1	Qgl_scf0020.1_g064340.1	1	1	1	2	AT3G26890.1, AT5G41110.1	AT3G26890, AT5G41110	meiosis chromosome segregation family protein, meiosis chromosome segregation family protein
OG0009367	g67	Lthed_scf0010.1_g065910.1	Qgl_scf0020.1_g064060.1	1	1	1	2	AT3G26932.1, AT5G41070.1	DRB3, DRB5	dsRNA-binding protein 3, dsRNA-binding protein 5
OG0009368	g88	Lthed_scf0010.1_g065740.1	Qgl_scf0020.1_g063710.1	1	1	1	2	AT3G26960.1, AT5G41050.1	AT3G26960, AT5G41050	Pollen Ole e 1 allergen and extensin family protein, Pollen Ole e 1 allergen and extensin family protein
OG0009372	g19599	Lthed_scf0010.1_g063050.1	Qgl_scf0020.1_g062190.1	1	1	1	2	AT3G27150.1, AT5G40680.1	AT3G27150, AT5G40680	Galactose oxidase/kelch repeat superfamily protein, Galactose oxidase/kelch repeat superfamily protein
OG0009396	g19065	Lthed_scf0010.1_g093440.1	Qgl_scf0020.1_g089800.1	1	1	1	2	AT3G30841.1, AT4G09520.1	AT3G30841, AT4G09520	Cofactor-independent phosphoglycerate mutase, Cofactor-independent phosphoglycerate mutase
OG0009406	g384	Lthed_scf0060.1_g004970.1	Qgl_scf0090.1_g097140.1	1	1	1	2	AT3G44220.1, AT5G22200.1	AT3G44220, AT5G22200	Late embryogenesis abundant (LEA) hydroxyproline-rich glycoprotein family, Late embryogenesis abundant (LEA) hydroxyproline-rich glycoprotein family
OG0009416	g257	Lthed_scf0060.1_g043010.1	Qgl_scf0090.1_g076210.1	1	1	1	2	AT3G45240.1, AT5G60550.1	GRIK1, GRIK2	geminivirus rep interacting kinase 1, geminivirus rep interacting kinase 2
OG0009420	g19766	Lthed_scf0060.1_g065790.1	Qgl_scf0090.1_g053110.1	1	1	1	2	AT3G46290.1, AT5G59700.1	HERK1, AT5G59700	hercules receptor kinase 1, Protein kinase superfamily protein
OG0009426	g140	Lthed_scf0060.1_g072880.1	Qgl_scf0090.1_g045660.1	1	1	1	2	AT3G47160.2, AT5G58787.1	AT3G47160, AT5G58787	RING/U-box superfamily protein, RING/U-box superfamily protein
OG0009428	g159	Lthed_scf0060.1_g074460.1	Qgl_scf0090.1_g044360.1	1	1	1	2	AT3G47190.1, AT5G58660.1	AT3G47190, AT5G58660	2-oxoglutarate (2OG) and Fe(II)-dependent oxygenase superfamily protein, 2-oxoglutarate (2OG) and Fe(II)-dependent oxygenase superfamily protein
OG0009432	g37246	Lthed_scf0090.1_g008260.1	Qgl_scf0060.1_g107230.1	1	1	1	2	AT3G47460.2, AT5G62410.1	ATSMC2, SMC2	Structural maintenance of chromosomes (SMC) family protein, structural maintenance of chromosomes 2
OG0009437	g29107	Lthed_scf0070.1_g028760.1	Qgl_scf0080.1_g023320.1	1	1	1	2	AT3G47890.1, AT3G47910.2	AT3G47890, AT3G47910	Ubiquitin carboxyl-terminal hydrolase-related protein, Ubiquitin carboxyl-terminal hydrolase-related protein
OG0009438	g37030	Lthed_scf0070.1_g025950.1	Qgl_scf0080.1_g021300.1	1	1	1	2	AT3G48020.1, AT5G62865.1	AT3G48020, AT5G62865	hypothetical protein, hypothetical protein
OG0009439	g29033	Lthed_scf0070.1_g025680.1	Qgl_scf0080.1_g020930.1	1	1	1	2	AT3G48040.1, AT5G62880.1	ROP10, RAC10	RHO-related protein from plants 10, RAC-like 10
OG0009443	g37791	Lthed_scf0070.1_g012140.1	Qgl_scf0080.1_g009600.1	1	1	1	2	AT3G48440.1, AT5G63260.2	AT3G48440, AT5G63260	Zinc finger C-x8-C-x5-C-x3-H type family protein, Zinc finger C-x8-C-x5-C-x3-H type family protein
OG0009450	g37399	Lthed_scf0090.1_g026920.1	Qgl_scf0060.1_g086020.1	1	1	1	2	AT3G48890.1, AT5G52240.1	MAPR3, MSBP1	membrane-associated progesterone binding protein 3, membrane steroid binding protein 1
OG0009454	g28850	Lthed_scf0090.1_g015960.1	Qgl_scf0060.1_g102330.1	1	1	1	2	AT3G49220.3, AT5G53370.2	AT3G49220, PMEPCRF	Plant invertase/pectin methylesterase inhibitor superfamily, pectin methylesterase PCR fragment F
OG0009457	g37579	Lthed_scf0090.1_g015130.1	Qgl_scf0060.1_g102950.1	1	1	1	2	AT3G49290.1, AT5G24310.1	ABIL2, ABIL3	ABL interactor-like protein 2, ABL interactor-like protein 3
OG0009458	g28911	Lthed_scf0090.1_g013690.1	Qgl_scf0060.1_g103900.1	1	1	1	2	AT3G49370.1, AT5G24430.1	AT3G49370, AT5G24430	Calcium-dependent protein kinase (CDPK) family protein, Calcium-dependent protein kinase (CDPK) family protein
OG0009459	g32858	Lthed_scf0100.1_g024520.1	Qgl_scf0100.1_g083540.1	1	1	1	2	AT3G49420.1, AT5G01430.1	AT3G49420, AT5G01430	Got1/Sft2-like vescicle transport protein family, Got1/Sft2-like vescicle transport protein family
OG0009464	g27373	Lthed_scf0100.1_g082440.1	Qgl_scf0100.1_g032420.1	1	1	1	2	AT3G49830.1, AT5G67630.1	AT3G49830, AT5G67630	P-loop containing nucleoside triphosphate hydrolases superfamily protein, P-loop containing nucleoside triphosphate hydrolases superfamily protein
OG0009474	g36238	Lthed_scf0100.1_g091940.1	Qgl_scf0100.1_g012380.1	1	1	1	2	AT3G50920.1, AT5G66450.3	LPPepsilon1, LPPepsilon2	Phosphatidic acid phosphatase (PAP2) family protein, Phosphatidic acid phosphatase (PAP2) family protein
OG0009475	g36229	Lthed_scf0100.1_g074960.1	Qgl_scf0100.1_g039320.1	1	1	1	2	AT3G50960.1, AT5G66410.1	PLP3a, PLP3b	thioredoxin domain PLP3A-like protein, thioredoxin domain PLP3B-like protein
OG0009504	g6456	Lthed_scf0110.1_g051800.1	Qgl_scf0110.1_g040760.1	1	1	1	2	AT3G52310.1, AT5G06530.1	NA, ABCG22	ABC transporter G family member 27, ABC-2 type transporter family protein
OG0009540	g20883	Lthed_scf0120.1_g085970.1	Qgl_scf0120.1_g075590.1	1	1	1	2	AT3G54640.1, AT4G02610.1	TSA1, AT4G02610	tryptophan synthase alpha chain, Aldolase-type TIM barrel family protein
OG0009556	g7002	Lthed_scf0040.1_g019680.1	Qgl_scf0050.1_g117560.1	1	1	1	2	AT3G55200.1, AT3G55220.1	SAP130a, SAP130b	Cleavage and polyadenylation specificity factor (CPSF) A subunit protein, Cleavage and polyadenylation specificity factor (CPSF) A subunit protein
OG0009574	g7287	Lthed_scf0040.1_g003700.1	Qgl_scf0050.1_g129130.1	1	1	1	2	AT3G56190.1, AT3G56450.1	ALPHA-SNAP2, ALPHA-SNAP1	alpha-soluble NSF attachment protein 2, alpha-soluble NSF attachment protein 1
OG0009576	g21949	Lthed_scf0060.1_g080920.1	Qgl_scf0090.1_g038980.1	1	1	1	2	AT3G56300.1, AT5G38830.1	AT3G56300, AT5G38830	Cysteinyl-tRNA synthetase, class Ia family protein, Cysteinyl-tRNA synthetase, class Ia family protein
OG0009594	g20260	Lthed_scf0020.1_g059930.1	Qgl_scf0030.1_g120160.1	1	1	1	2	AT3G58390.1, AT4G27650.1	AT3G58390, PEL1	Eukaryotic release factor 1 (eRF1) family protein, Eukaryotic release factor 1 (eRF1) family protein
OG0009609	g10724	Lthed_scf0030.1_g124240.1	Qgl_scf0010.1_g051790.1	1	1	1	2	AT3G60160.1, AT3G60970.1	ABCC9, ABCC15	multidrug resistance-associated protein 9, multidrug resistance-associated protein 15
OG0009647	g24551	Lthed_scf0120.1_g047850.1	Qgl_scf0120.1_g043600.1	1	1	1	2	AT3G63030.1, AT4G22745.1	MBD4, MBD1	methyl-CPG-binding domain 4, methyl-CPG-binding domain 1
OG0009664	g18155	Lthed_scf0100.1_g061530.1	Qgl_scf0100.1_g051400.1	1	1	1	2	AT4G00234.1, AT4G00290.1	AT4G00234, AT4G00290	mechanosensitive ion channel-like protein, Mechanosensitive ion channel protein
OG0009684	g34213	Lthed_scf0100.1_g041630.1	Qgl_scf0100.1_g065660.1	1	1	1	2	AT4G01590.1, AT4G35685.1	AT4G01590, AT4G35685	DNA-directed RNA polymerase III subunit, DNA-directed RNA polymerase III subunit
OG0009713	g39477	Lthed_scf0010.1_g049030.1	Qgl_scf0020.1_g046820.1	1	1	1	2	AT4G04770.1, AT5G44316.1	ABCI8, ABCI9	ATP binding cassette protein 1, Stabilizer of iron transporter SufD superfamily protein
OG0009714	g25309	Lthed_scf0100.1_g010530.1	Qgl_scf0100.1_g095250.1	1	1	1	2	AT4G04810.1, AT4G04830.1	MSRB4, MSRB5	methionine sulfoxide reductase B4, methionine sulfoxide reductase B5
OG0009719	g34052	Lthed_scf0020.1_g126420.1	Qgl_scf0030.1_g049780.1	1	1	1	2	AT4G05330.1, AT4G21160.1	AGD13, ZAC	ARF-GAP domain 13, Calcium-dependent ARF-type GTPase activating protein family
OG0009720	g8676	Lthed_scf0050.1_g118250.1	Qgl_scf0040.1_g144500.1	1	1	1	2	AT4G05410.1, AT4G21130.1	YAO, EMB2271	Transducin/WD40 repeat-like superfamily protein, Transducin/WD40 repeat-like superfamily protein
OG0009723	g16176	Lthed_scf0010.1_g124700.1	Qgl_scf0020.1_g116010.1	1	1	1	2	AT4G07670.1, AT5G19740.1	AT4G07670, AT5G19740	protease-associated (PA) domain-containing protein, Peptidase M28 family protein
OG0009752	g8756	Lthed_scf0010.1_g143130.1	Qgl_scf0020.1_g132920.1	1	1	1	2	AT4G11080.1, AT4G23800.1	3xHMG-box1, 3xHMG-box2	HMG (high mobility group) box protein, HMG (high mobility group) box protein
OG0009761	g8932	Lthed_scf0120.1_g028170.1	Qgl_scf0120.1_g024490.1	1	1	1	2	AT4G12030.2, AT4G22840.1	BAT5, AT4G22840	bile acid transporter 5, Sodium Bile acid symporter family
OG0009780	g15352	Lthed_scf0100.1_g051650.1	Qgl_scf0100.1_g057360.1	1	1	1	2	AT4G13870.2, AT4G13885.1	WRNEXO, AT4G13885	Werner syndrome-like exonuclease, Polynucleotidyl transferase, ribonuclease H-like superfamily protein
OG0009819	g22723	Lthed_scf0120.1_g019080.1	Qgl_scf0120.1_g014780.1	1	1	1	2	AT4G16810.1, AT4G16845.1	AT4G16810, VRN2	VEFS-Box of polycomb protein, VEFS-Box of polycomb protein
OG0009827	g22753	Lthed_scf0120.1_g021090.1	Qgl_scf0120.1_g017140.1	1	1	1	2	AT4G17360.1, AT5G47435.1	AT4G17360, AT5G47435	Formyl transferase, formyltetrahydrofolate deformylase
OG0009828	g9043	Lthed_scf0120.1_g020560.1	Qgl_scf0120.1_g016920.1	1	1	1	2	AT4G17420.1, AT5G47420.1	AT4G17420, AT5G47420	Tryptophan RNA-binding attenuator protein-like protein, Tryptophan RNA-binding attenuator protein-like protein
OG0009846	g39109	Lthed_scf0020.1_g097040.1	Qgl_scf0030.1_g084000.1	1	1	1	2	AT4G18480.1, AT5G45930.1	CHLI1, CHLI2	P-loop containing nucleoside triphosphate hydrolases superfamily protein, magnesium chelatase i2
OG0009850	g29254	Lthed_scf0100.1_g074760.1	Qgl_scf0100.1_g039400.1	1	1	1	2	AT4G18900.1, AT4G18905.2	AT4G18900, AT4G18905	Transducin/WD40 repeat-like superfamily protein, Transducin/WD40 repeat-like superfamily protein
OG0009855	g22498	Lthed_scf0120.1_g001590.1	Qgl_scf0120.1_g001740.1	1	1	1	2	AT4G19110.2, AT5G45430.1	AT4G19110, AT5G45430	Protein kinase superfamily protein, Protein kinase superfamily protein
OG0009856	g9256	Lthed_scf0120.1_g001480.1	Qgl_scf0120.1_g001560.1	1	1	1	2	AT4G19130.2, AT5G45400.1	AT4G19130, RPA70C	Replication factor-A protein 1-like protein, Replication factor-A protein 1-like protein
OG0009859	g22424	Lthed_scf0120.1_g007480.1	Qgl_scf0120.1_g006110.1	1	1	1	2	AT4G19185.1, AT5G45370.2	UMAMIT2, UMAMIT1	nodulin MtN21 /EamA-like transporter family protein, nodulin MtN21 /EamA-like transporter family protein
OG0009864	g4455	Lthed_scf0010.1_g009590.1	Qgl_scf0020.1_g010490.1	1	1	1	2	AT4G20020.1, AT5G44780.1	MORF1, MORF4	multiple organellar RNA editing factor, high molecular weight subunit-like glutenin
OG0009870	g25591	Lthed_scf0080.1_g092810.1	Qgl_scf0070.1_g019970.1	1	1	1	2	AT4G20260.4, AT5G44610.1	PCAP1, MAP18	plasma-membrane associated cation-binding protein 1, microtubule-associated protein 18
OG0009875	g33983	Lthed_scf0020.1_g130550.1	Qgl_scf0030.1_g047130.1	1	1	1	2	AT4G20390.1, AT5G44550.1	AT4G20390, AT5G44550	Uncharacterized protein family (UPF0497), Uncharacterized protein family (UPF0497)
OG0009877	g27563	Lthed_scf0020.1_g129040.1	Qgl_scf0030.1_g048500.1	1	1	1	2	AT4G20910.1, AT4G20920.2	HEN1, AT4G20920	double-stranded RNA binding protein-related / DsRBD protein-like protein, double-stranded RNA-binding domain (DsRBD)-containing protein
OG0009914	g8744	Lthed_scf0010.1_g143940.1	Qgl_scf0020.1_g133840.1	1	1	1	2	AT4G23820.1, AT5G41870.1	AT4G23820, AT5G41870	Pectin lyase-like superfamily protein, Pectin lyase-like superfamily protein
OG0009938	g37811	Lthed_scf0070.1_g017000.1	Qgl_scf0080.1_g012540.1	1	1	1	2	AT4G24715.1, AT5G50200.1	AT4G24715, WR3	high-affinity nitrate transporter-like protein, nitrate transmembrane transporter
OG0009944	g37254	Lthed_scf0120.1_g022160.1	Qgl_scf0120.1_g018210.1	1	1	1	2	AT4G25200.1, AT5G51440.1	HSP23.6-MITO, AT5G51440	mitochondrion-localized small heat shock protein 23.6, HSP20-like chaperones superfamily protein
OG0009948	g37318	Lthed_scf0120.1_g077870.1	Qgl_scf0120.1_g069350.1	1	1	1	2	AT4G25390.1, AT5G51770.1	AT4G25390, AT5G51770	Protein kinase superfamily protein, Protein kinase superfamily protein
OG0009952	g37492	Lthed_scf0090.1_g021280.1	Qgl_scf0060.1_g091850.1	1	1	1	2	AT4G25750.1, AT5G52860.1	ABCG4, ABCG8	ABC-2 type transporter family protein, ABC-2 type transporter family protein
OG0009956	g14332	Lthed_scf0010.1_g011740.1	Qgl_scf0020.1_g012340.1	1	1	1	2	AT4G25970.1, AT5G57190.1	PSD3, PSD2	phosphatidylserine decarboxylase 3, phosphatidylserine decarboxylase 2
OG0009959	g16285	Lthed_scf0010.1_g083060.1	Qgl_scf0020.1_g080010.1	1	1	1	2	AT4G26060.1, AT5G57060.3	AT4G26060, AT5G57060	Ribosomal protein L18ae family, 60S ribosomal L18a-like protein
OG0009962	g841	Lthed_scf0060.1_g019560.1	Qgl_scf0090.1_g102790.1	1	1	1	2	AT4G26400.1, AT5G56340.1	AT4G26400, ATCRT1	RING/U-box superfamily protein, RING/U-box superfamily protein
OG0009964	g40110	Lthed_scf0040.1_g130220.1	Qgl_scf0050.1_g010050.1	1	1	1	2	AT4G26620.1, AT5G55900.1	AT4G26620, AT5G55900	Sucrase/ferredoxin-like family protein, Sucrase/ferredoxin-like family protein
OG0009967	g39976	Lthed_scf0040.1_g123190.1	Qgl_scf0050.1_g017940.1	1	1	1	2	AT4G26720.1, AT5G55260.2	PPX1, PPX2	protein phosphatase X 1, protein phosphatase X 2
OG0009970	g34589	Lthed_scf0120.1_g063020.1	Qgl_scf0120.1_g056530.1	1	1	1	2	AT4G26870.1, AT4G31180.1	AT4G26870, AT4G31180	Class II aminoacyl-tRNA and biotin synthetases superfamily protein, Class II aminoacyl-tRNA and biotin synthetases superfamily protein
OG0009971	g39784	Lthed_scf0040.1_g116610.1	Qgl_scf0050.1_g025120.1	1	1	1	2	AT4G27020.1, AT5G54870.1	AT4G27020, AT5G54870	inositol-1,4,5-trisphosphate 5-phosphatase, inositol-1,4,5-trisphosphate 5-phosphatase
OG0009973	g39733	Lthed_scf0040.1_g114060.1	Qgl_scf0050.1_g028640.1	1	1	1	2	AT4G27100.1, AT5G54780.1	AT4G27100, AT5G54780	Ypt/Rab-GAP domain of gyp1p superfamily protein, Ypt/Rab-GAP domain of gyp1p superfamily protein
OG0009984	g15204	Lthed_scf0010.1_g018340.1	Qgl_scf0020.1_g018310.1	1	1	1	2	AT4G28060.1, AT5G57815.1	AT4G28060, AT5G57815	Cytochrome c oxidase, subunit Vib family protein, Cytochrome c oxidase, subunit Vib family protein
OG0010020	g7295	Lthed_scf0030.1_g142090.1	Qgl_scf0010.1_g029320.1	1	1	1	2	AT4G30870.1, AT5G39770.1	MUS81, AT5G39770	Restriction endonuclease, type II-like superfamily protein, Restriction endonuclease, type II-like superfamily protein
OG0010030	g3413	Lthed_scf0010.1_g161420.1	Qgl_scf0020.1_g148920.1	1	1	1	2	AT4G31750.1, AT5G10740.1	WIN2, AT5G10740	HOPW1-1-interacting 2, Protein phosphatase 2C family protein
OG0010050	g14877	Lthed_scf0010.1_g200200.1	Qgl_scf0020.1_g193690.1	1	1	1	2	AT4G33110.1, AT4G33120.1	AT4G33110, AT4G33120	S-adenosyl-L-methionine-dependent methyltransferases superfamily protein, S-adenosyl-L-methionine-dependent methyltransferases superfamily protein
OG0010058	g38300	Lthed_scf0080.1_g088370.1	Qgl_scf0070.1_g024870.1	1	1	1	2	AT4G33370.1, AT5G51280.1	AT4G33370, AT5G51280	DEA(D/H)-box RNA helicase family protein, DEAD-box protein abstrakt
OG0010087	g35766	Lthed_scf0060.1_g014560.1	Qgl_scf0090.1_g107260.1	1	1	1	2	AT4G34890.1, AT4G34900.1	XDH1, XDH2	xanthine dehydrogenase 1, xanthine dehydrogenase 2
OG0010091	g5342	Lthed_scf0080.1_g001340.1	Qgl_scf0070.1_g116550.1	1	1	1	2	AT4G35380.1, AT4G38200.1	AT4G35380, AT4G38200	SEC7-like guanine nucleotide exchange family protein, SEC7-like guanine nucleotide exchange family protein
OG0010128	g36053	Lthed_scf0100.1_g104030.1	Qgl_scf0100.1_g001200.1	1	1	1	2	AT4G38250.1, AT5G65990.1	AT4G38250, AT5G65990	Transmembrane amino acid transporter family protein, Transmembrane amino acid transporter family protein
OG0010188	g29134	Lthed_scf0020.1_g149500.1	Qgl_scf0070.1_g011910.1	1	1	1	2	AT5G03220.1, AT5G03500.6	AT5G03220, AT5G03500	Mediator complex, subunit Med7, Mediator complex, subunit Med7
OG0010248	g13864	Lthed_scf0110.1_g046450.1	Qgl_scf0110.1_g045290.1	1	1	1	2	AT5G06810.1, AT5G06811.1	AT5G06810, AT5G06811	transcription termination factor family protein, transcription termination factor family protein
OG0010254	g37150	Lthed_scf0070.1_g002380.1	Qgl_scf0080.1_g001030.1	1	1	1	2	AT5G07290.1, AT5G61960.1	ML4, ML1	MEI2-like 4, MEI2-like protein 1
OG0010257	g2262	Lthed_scf0090.1_g010170.1	Qgl_scf0060.1_g107850.1	1	1	1	2	AT5G07660.1, AT5G61460.1	SMC6A, MIM	structural maintenance of chromosomes 6A, P-loop containing nucleoside triphosphate hydrolases superfamily protein
OG0010259	g474	Lthed_scf0070.1_g035330.1	Qgl_scf0080.1_g029150.1	1	1	1	2	AT5G07730.1, AT5G61360.1	AT5G07730, AT5G61360	transmembrane protein, hypothetical protein
OG0010261	g29258	Lthed_scf0070.1_g036120.1	Qgl_scf0080.1_g030170.1	1	1	1	2	AT5G07830.1, AT5G61250.1	GUS2, GUS1	glucuronidase 2, glucuronidase 1
OG0010270	g14283	Lthed_scf0100.1_g100030.1	Qgl_scf0100.1_g004370.1	1	1	1	2	AT5G08330.1, AT5G23280.1	TCP11, AT5G23280	TCP family transcription factor, TCP family transcription factor
OG0010271	g14273	Lthed_scf0030.1_g108790.1	Qgl_scf0010.1_g071380.1	1	1	1	2	AT5G08335.1, AT5G23320.2	ATSTE14B, STE14A	Isoprenylcysteine carboxyl methyltransferase (ICMT) family, S-isoprenylcysteine O-methyltransferase
OG0010272	g5260	Lthed_scf0040.1_g021120.1	Qgl_scf0050.1_g115860.1	1	1	1	2	AT5G08340.1, AT5G23330.1	AT5G08340, AT5G23330	Nucleotidylyl transferase superfamily protein, Nucleotidylyl transferase superfamily protein
OG0010274	g5304	Lthed_scf0060.1_g008660.1	Qgl_scf0090.1_g117100.1	1	1	1	2	AT5G08390.1, AT5G23430.1	AT5G08390, AT5G23430	Transducin/WD40 repeat-like superfamily protein, Transducin/WD40 repeat-like superfamily protein
OG0010275	g14327	Lthed_scf0060.1_g008700.1	Qgl_scf0090.1_g117200.1	1	1	1	2	AT5G08410.2, AT5G23440.1	FTRA2, FTRA1	ferredoxin/thioredoxin reductase subunit A (variable subunit) 2, ferredoxin/thioredoxin reductase subunit A (variable subunit) 1
OG0010278	g29001	Lthed_scf0070.1_g073180.1	Qgl_scf0080.1_g068120.1	1	1	1	2	AT5G08500.1, AT5G23575.1	AT5G08500, AT5G23575	Transmembrane CLPTM1 family protein, Transmembrane CLPTM1 family protein
OG0010280	g13045	Lthed_scf0060.1_g098730.1	Qgl_scf0090.1_g022950.1	1	1	1	2	AT5G08550.1, AT5G09210.1	ILP1, AT5G09210	GC-rich sequence DNA-binding factor-like protein, GC-rich sequence DNA-binding factor-like protein
OG0010283	g29411	Lthed_scf0070.1_g080990.1	Qgl_scf0080.1_g072190.1	1	1	1	2	AT5G08750.10, AT5G63780.1	AT5G08750, SHA1	RING/FYVE/PHD zinc finger superfamily protein, RING/FYVE/PHD zinc finger superfamily protein
OG0010285	g29351	Lthed_scf0100.1_g061220.1	Qgl_scf0100.1_g051630.1	1	1	1	2	AT5G09350.1, AT5G64070.1	PI-4KBETA2, PI-4KBETA1	phosphatidylinositol 4-OH kinase beta2, phosphatidylinositol 4-OH kinase beta1
OG0010288	g14339	Lthed_scf0080.1_g075290.1	Qgl_scf0070.1_g037280.1	1	1	1	2	AT5G09670.1, AT5G64550.1	AT5G09670, AT5G64550	loricrin-like protein, loricrin-like protein
OG0010289	g29329	Lthed_scf0100.1_g062640.1	Qgl_scf0100.1_g050570.1	1	1	1	2	AT5G09770.1, AT5G64650.1	AT5G09770, AT5G64650	Ribosomal protein L17 family protein, Ribosomal protein L17 family protein
OG0010296	g36748	Lthed_scf0100.1_g067210.1	Qgl_scf0100.1_g046830.1	1	1	1	2	AT5G09930.1, AT5G64840.1	ABCF2, ABCF5	ABC transporter family protein, general control non-repressible 5
OG0010300	g36770	Lthed_scf0100.1_g070490.1	Qgl_scf0100.1_g043710.1	1	1	1	2	AT5G10030.1, AT5G65210.1	TGA4, TGA1	TGACG motif-binding factor 4, bZIP transcription factor family protein
OG0010305	g35392	Lthed_scf0100.1_g096580.1	Qgl_scf0100.1_g007890.1	1	1	1	2	AT5G10270.1, AT5G64960.1	CDKC;1, CDKC2	cyclin-dependent kinase C;1, cyclin dependent kinase group C2
OG0010307	g29822	Lthed_scf0100.1_g075750.1	Qgl_scf0100.1_g038340.1	1	1	1	2	AT5G10470.2, AT5G65460.3	KAC1, KAC2	kinesin like protein for actin based chloroplast movement 1, kinesin like protein for actin based chloroplast movement 2
OG0010314	g3439	Lthed_scf0010.1_g159320.1	Qgl_scf0020.1_g150400.1	1	1	1	2	AT5G10800.1, AT5G25060.1	AT5G10800, RRC1	RNA recognition motif (RRM)-containing protein, RNA recognition motif (RRM)-containing protein
OG0010315	g36035	Lthed_scf0060.1_g036460.1	Qgl_scf0090.1_g080740.1	1	1	1	2	AT5G10900.2, AT5G63870.1	AT5G10900, PP7	Calcineurin-like metallo-phosphoesterase superfamily protein, serine/threonine phosphatase 7
OG0010334	g14887	Lthed_scf0010.1_g199750.1	Qgl_scf0020.1_g192820.1	1	1	1	2	AT5G11950.1, AT5G26140.2	LOG8, LOG9	Putative lysine decarboxylase family protein, Putative lysine decarboxylase family protein
OG0010392	g6915	Lthed_scf0040.1_g023050.1	Qgl_scf0050.1_g113770.1	1	1	1	2	AT5G14980.1, AT5G19290.1	AT5G14980, AT5G19290	alpha/beta-Hydrolases superfamily protein, alpha/beta-Hydrolases superfamily protein
OG0010427	g13059	Lthed_scf0090.1_g037080.1	Qgl_scf0060.1_g074230.1	1	1	1	2	AT5G17520.1, AT5G17523.1	RCP1, AT5G17523	root cap 1 (RCP1), maltose excess-like protein
OG0010428	g6908	Lthed_scf0040.1_g023660.1	Qgl_scf0050.1_g113240.1	1	1	1	2	AT5G17522.1, AT5G17530.4	AT5G17522, AT5G17530	phosphoglucosamine mutase family protein, phosphoglucosamine mutase family protein
OG0010431	g5616	Lthed_scf0110.1_g030620.1	Qgl_scf0110.1_g056350.1	1	1	1	2	AT5G17720.1, AT5G17780.2	AT5G17720, AT5G17780	alpha/beta-Hydrolases superfamily protein, alpha/beta-Hydrolases superfamily protein
OG0010464	g37152	Lthed_scf0070.1_g002370.1	Qgl_scf0080.1_g001020.1	1	1	1	2	AT5G19920.1, AT5G50970.1	AT5G19920, AT5G50970	Transducin/WD40 repeat-like superfamily protein, transducin family protein / WD-40 repeat family protein
OG0010568	g6002	Lthed_scf0060.1_g124200.1	Qgl_scf0090.1_g008390.1	1	1	1	2	AT5G36700.1, AT5G36790.1	PGLP1, AT5G36790	2-phosphoglycolate phosphatase 1, Haloacid dehalogenase-like hydrolase (HAD) superfamily protein
OG0010593	g23006	Lthed_scf0120.1_g066760.1	Qgl_scf0120.1_g059120.1	1	1	1	2	AT5G41360.1, AT5G41370.1	XPB2, XPB1	homolog of Xeroderma pigmentosum complementation group B 2, DNA repair helicase XPB1-like protein
OG0010600	g12330	Lthed_scf0010.1_g169810.1	Qgl_scf0020.1_g165650.1	1	1	1	2	AT5G42350.1, AT5G42360.1	AT5G42350, AT5G42360	Galactose oxidase/kelch repeat superfamily protein, Galactose oxidase/kelch repeat superfamily protein
OG0010646	g16834	Lthed_scf0100.1_g037760.1	Qgl_scf0100.1_g069420.1	1	1	1	2	AT5G46040.1, AT5G46050.1	AT5G46040, PTR3	Major facilitator superfamily protein, peptide transporter 3
OG0010690	g25009	Lthed_scf0010.1_g085840.1	Qgl_scf0020.1_g082780.1	1	1	1	2	AT5G48630.2, AT5G48640.1	AT5G48630, AT5G48640	Cyclin family protein, Cyclin family protein
OG0010703	g23241	Lthed_scf0010.1_g000340.1	Qgl_scf0020.1_g004400.1	1	1	1	2	AT5G49730.1, AT5G49740.1	FRO6, FRO7	ferric reduction oxidase 6, ferric reduction oxidase 7
OG0010792	g1901	Lthed_scf0040.1_g124100.1	Qgl_scf0050.1_g017440.1	1	1	1	2	AT5G55300.2, AT5G55310.1	TOP1ALPHA, TOP1BETA	DNA topoisomerase I alpha, DNA topoisomerase 1 beta
OG0011656	g18320	Lthed_scf0040.1_g038040.1	Qgl_scf0050.1_g099220.1	1	1	1	1	AT1G01040.2	DCL1	dicer-like 1
OG0011658	g18295	Lthed_scf0040.1_g040170.1	Qgl_scf0050.1_g096740.1	1	1	1	1	AT1G01120.1	KCS1	3-ketoacyl-CoA synthase 1
OG0011660	g3055	Lthed_scf0040.1_g041790.1	Qgl_scf0050.1_g095670.1	1	1	1	1	AT1G01200.1	RABA3	RAB GTPase homolog A3
OG0011661	g3045	Lthed_scf0040.1_g042400.1	Qgl_scf0050.1_g095210.1	1	1	1	1	AT1G01220.1	FKGP	L-fucokinase/GDP-L-fucose pyrophosphorylase
OG0011662	g3044	Lthed_scf0040.1_g042410.1	Qgl_scf0050.1_g095200.1	1	1	1	1	AT1G01225.1	AT1G01225	NC domain-containing protein-like protein
OG0011664	g3020	Lthed_scf0030.1_g057080.1	Qgl_scf0010.1_g132070.1	1	1	1	1	AT1G01290.1	CNX3	cofactor of nitrate reductase and xanthine dehydrogenase 3
OG0011665	g3019	Lthed_scf0030.1_g056990.1	Qgl_scf0010.1_g132220.1	1	1	1	1	AT1G01300.1	AT1G01300	Eukaryotic aspartyl protease family protein
OG0011668	g3299	Lthed_scf0090.1_g062230.1	Qgl_scf0060.1_g049840.1	1	1	1	1	AT1G01720.1	ATAF1	NAC (No Apical Meristem) domain transcriptional regulator superfamily protein
OG0011669	g2828	Lthed_scf0040.1_g035050.1	Qgl_scf0050.1_g102680.1	1	1	1	1	AT1G01770.1	AT1G01770	propionyl-CoA carboxylase
OG0011670	g2751	Lthed_scf0040.1_g032710.1	Qgl_scf0050.1_g105080.1	1	1	1	1	AT1G01860.4	PFC1	Ribosomal RNA adenine dimethylase family protein
OG0011671	g17940	Lthed_scf0120.1_g032300.1	Qgl_scf0120.1_g028330.1	1	1	1	1	AT1G01970.1	AT1G01970	Tetratricopeptide repeat (TPR)-like superfamily protein
OG0011673	g17899	Lthed_scf0040.1_g028580.1	Qgl_scf0050.1_g109050.1	1	1	1	1	AT1G02020.1	AT1G02020	nitroreductase family protein
OG0011675	g36732	Lthed_scf0030.1_g112320.1	Qgl_scf0010.1_g068020.1	1	1	1	1	AT1G02060.1	AT1G02060	Tetratricopeptide repeat (TPR)-like superfamily protein
OG0011676	g2558	Lthed_scf0030.1_g119160.1	Qgl_scf0010.1_g060690.1	1	1	1	1	AT1G02100.1	SBI1	Leucine carboxyl methyltransferase
OG0011677	g2531	Lthed_scf0030.1_g120500.1	Qgl_scf0010.1_g058720.1	1	1	1	1	AT1G02145.3	ALG12	homolog of asparagine-linked glycosylation 12
OG0011678	g13527	Lthed_scf0010.1_g085360.1	Qgl_scf0020.1_g082330.1	1	1	1	1	AT1G02410.1	AT1G02410	cytochrome c oxidase assembly protein CtaG / Cox11 family
OG0011679	g33310	Lthed_scf0120.1_g037240.1	Qgl_scf0120.1_g033820.1	1	1	1	1	AT1G02560.1	CLPP5	nuclear encoded CLP protease 5
OG0011681	g33330	Lthed_scf0120.1_g039970.1	Qgl_scf0120.1_g036780.1	1	1	1	1	AT1G02640.1	BXL2	beta-xylosidase 2
OG0011687	g24691	Lthed_scf0120.1_g086290.1	Qgl_scf0120.1_g075660.1	1	1	1	1	AT1G03030.1	AT1G03030	P-loop containing nucleoside triphosphate hydrolases superfamily protein
OG0011689	g24636	Lthed_scf0120.1_g041280.1	Qgl_scf0120.1_g037890.1	1	1	1	1	AT1G03090.2	MCCA	methylcrotonyl-CoA carboxylase alpha chain
OG0011690	g24630	Lthed_scf0090.1_g076200.1	Qgl_scf0060.1_g037260.1	1	1	1	1	AT1G03100.1	AT1G03100	Pentatricopeptide repeat (PPR) superfamily protein
OG0011692	g20806	Lthed_scf0120.1_g045050.1	Qgl_scf0120.1_g041390.1	1	1	1	1	AT1G03160.1	FZL	FZO-like protein
OG0011694	g15907	Lthed_scf0120.1_g045280.1	Qgl_scf0120.1_g041490.1	1	1	1	1	AT1G03190.1	UVH6	RAD3-like DNA-binding helicase protein
OG0011695	g20776	Lthed_scf0120.1_g047450.1	Qgl_scf0120.1_g043170.1	1	1	1	1	AT1G03330.1	LSM2	Small nuclear ribonucleoprotein family protein
OG0011696	g36985	Lthed_scf0020.1_g139690.1	Qgl_scf0030.1_g039960.1	1	1	1	1	AT1G03370.1	AT1G03370	C2 calcium/lipid-binding and GRAM domain containing protein
OG0011699	g23627	Lthed_scf0040.1_g056290.1	Qgl_scf0050.1_g077550.1	1	1	1	1	AT1G03540.1	AT1G03540	Pentatricopeptide repeat (PPR-like) superfamily protein
OG0011700	g23614	Lthed_scf0040.1_g055850.1	Qgl_scf0050.1_g078150.1	1	1	1	1	AT1G03600.1	PSB27	photosystem II family protein
OG0011701	g23583	Lthed_scf0020.1_g081080.1	Qgl_scf0050.1_g079930.1	1	1	1	1	AT1G03687.1	AT1G03687	DTW domain-containing protein
OG0011704	g20978	Lthed_scf0090.1_g078220.1	Qgl_scf0060.1_g034240.1	1	1	1	1	AT1G04010.1	PSAT1	phospholipid sterol acyl transferase 1
OG0011706	g24881	Lthed_scf0090.1_g081610.1	Qgl_scf0060.1_g030780.1	1	1	1	1	AT1G04130.1	TPR2	Tetratricopeptide repeat (TPR)-like superfamily protein
OG0011708	g29006	Lthed_scf0070.1_g075730.1	Qgl_scf0080.1_g068520.1	1	1	1	1	AT1G04290.1	AT1G04290	Thioesterase superfamily protein
OG0011710	g34485	Lthed_scf0030.1_g034750.1	Qgl_scf0010.1_g158260.1	1	1	1	1	AT1G04390.1	AT1G04390	BTB/POZ domain-containing protein
OG0011711	g25210	Lthed_scf0100.1_g034320.1	Qgl_scf0100.1_g072470.1	1	1	1	1	AT1G04420.1	AT1G04420	NAD(P)-linked oxidoreductase superfamily protein
OG0011712	g25275	Lthed_scf0100.1_g039280.1	Qgl_scf0100.1_g067590.1	1	1	1	1	AT1G04530.1	TPR4	Tetratricopeptide repeat (TPR)-like superfamily protein
OG0011714	g34946	Lthed_scf0030.1_g087460.1	Qgl_scf0010.1_g099040.1	1	1	1	1	AT1G04590.2	AT1G04590	PPR containing-like protein
OG0011715	g15485	Lthed_scf0100.1_g041550.1	Qgl_scf0100.1_g065810.1	1	1	1	1	AT1G04620.1	HCAR	coenzyme F420 hydrogenase family / dehydrogenase, beta subunit family
OG0011719	g16052	Lthed_scf0010.1_g035160.1	Qgl_scf0020.1_g033720.1	1	1	1	1	AT1G04870.2	PRMT10	protein arginine methyltransferase 10
OG0011720	g11945	Lthed_scf0040.1_g071020.1	Qgl_scf0050.1_g064660.1	1	1	1	1	AT1G04950.1	TAFII59	TATA BOX ASSOCIATED FACTOR II 59
OG0011721	g11923	Lthed_scf0040.1_g071150.1	Qgl_scf0050.1_g064520.1	1	1	1	1	AT1G04970.1	AT1G04970	lipid-binding serum glycoprotein family protein
OG0011723	g12888	Lthed_scf0040.1_g068900.1	Qgl_scf0050.1_g066010.1	1	1	1	1	AT1G05030.1	AT1G05030	Major facilitator superfamily protein
OG0011724	g11398	Lthed_scf0060.1_g045140.1	Qgl_scf0090.1_g074810.1	1	1	1	1	AT1G05055.1	GTF2H2	general transcription factor II H2
OG0011725	g11889	Lthed_scf0040.1_g068200.1	Qgl_scf0050.1_g066520.1	1	1	1	1	AT1G05060.1	AT1G05060	coiled-coil protein
OG0011726	g14124	Lthed_scf0040.1_g067280.1	Qgl_scf0050.1_g067490.1	1	1	1	1	AT1G05087.1	AT1G05087	dentin sialophosphoprotein
OG0011727	g14453	Lthed_scf0110.1_g010970.1	Qgl_scf0110.1_g074840.1	1	1	1	1	AT1G05190.1	emb2394	Ribosomal protein L6 family
OG0011728	g29159	Lthed_scf0040.1_g063620.1	Qgl_scf0050.1_g070500.1	1	1	1	1	AT1G05205.1	AT1G05205	hexokinase-1 protein
OG0011730	g17132	Lthed_scf0100.1_g003490.1	Qgl_scf0100.1_g101690.1	1	1	1	1	AT1G05410.1	AT1G05410	CDPK adapter, putative (DUF1423)
OG0011731	g25877	Lthed_scf0100.1_g003470.1	Qgl_scf0100.1_g101710.1	1	1	1	1	AT1G05430.1	AT1G05430	hypothetical protein
OG0011735	g11833	Lthed_scf0050.1_g015730.1	Qgl_scf0040.1_g017680.1	1	1	1	1	AT1G05670.1	AT1G05670	Pentatricopeptide repeat (PPR-like) superfamily protein
OG0011736	g381	Lthed_scf0060.1_g038190.1	Qgl_scf0090.1_g079710.1	1	1	1	1	AT1G05750.1	PDE247	Tetratricopeptide repeat (TPR)-like superfamily protein
OG0011737	g18491	Lthed_scf0070.1_g087240.1	Qgl_scf0080.1_g079460.1	1	1	1	1	AT1G05785.6	AT1G05785	Got1/Sft2-like vescicle transport protein family
OG0011738	g8550	Lthed_scf0070.1_g086660.1	Qgl_scf0080.1_g078700.1	1	1	1	1	AT1G05805.1	AT1G05805	basic helix-loop-helix (bHLH) DNA-binding superfamily protein
OG0011740	g18493	Lthed_scf0070.1_g085480.1	Qgl_scf0080.1_g077290.1	1	1	1	1	AT1G05840.1	AT1G05840	Eukaryotic aspartyl protease family protein
OG0011743	g6548	Lthed_scf0070.1_g090620.1	Qgl_scf0080.1_g084040.1	1	1	1	1	AT1G05910.1	AT1G05910	cell division cycle protein 48-related / CDC48-like protein
OG0011744	g5871	Lthed_scf0120.1_g034590.1	Qgl_scf0120.1_g031020.1	1	1	1	1	AT1G06010.1	AT1G06010	basic leucine zipper/W2 domain protein
OG0011748	g21370	Lthed_scf0040.1_g053380.1	Qgl_scf0050.1_g085300.1	1	1	1	1	AT1G06270.1	AT1G06270	Pentatricopeptide repeat (PPR) superfamily protein
OG0011751	g21322	Lthed_scf0050.1_g111530.1	Qgl_scf0040.1_g132920.1	1	1	1	1	AT1G06440.1	AT1G06440	Ubiquitin carboxyl-terminal hydrolase family protein
OG0011752	g21329	Lthed_scf0040.1_g048490.1	Qgl_scf0050.1_g089070.1	1	1	1	1	AT1G06460.1	ACD32.1	alpha-crystallin domain 32.1
OG0011753	g11857	Lthed_scf0040.1_g046070.1	Qgl_scf0050.1_g091570.1	1	1	1	1	AT1G06510.1	AT1G06510	forkhead-associated domain protein
OG0011755	g11867	Lthed_scf0080.1_g108690.1	Qgl_scf0070.1_g000350.1	1	1	1	1	AT1G06560.1	AT1G06560	NOL1/NOP2/sun family protein
OG0011756	g21259	Lthed_scf0040.1_g044620.1	Qgl_scf0050.1_g092950.1	1	1	1	1	AT1G06590.1	AT1G06590	anaphase-promoting complex subunit
OG0011757	g9525	Lthed_scf0050.1_g015740.1	Qgl_scf0040.1_g017690.1	1	1	1	1	AT1G06720.2	AT1G06720	P-loop containing nucleoside triphosphate hydrolases superfamily protein
OG0011758	g6457	Lthed_scf0110.1_g051810.1	Qgl_scf0110.1_g040750.1	1	1	1	1	AT1G06820.1	CRTISO	carotenoid isomerase
OG0011760	g28813	Lthed_scf0060.1_g033090.1	Qgl_scf0090.1_g084970.1	1	1	1	1	AT1G06950.1	TIC110	translocon at the inner envelope membrane of chloroplasts 110
OG0011762	g19927	Lthed_scf0060.1_g051270.1	Qgl_scf0090.1_g069360.1	1	1	1	1	AT1G07010.3	SLP1	Calcineurin-like metallo-phosphoesterase superfamily protein
OG0011763	g28758	Lthed_scf0060.1_g077710.1	Qgl_scf0090.1_g041120.1	1	1	1	1	AT1G07080.1	AT1G07080	Thioredoxin superfamily protein
OG0011766	g11341	Lthed_scf0010.1_g191520.1	Qgl_scf0020.1_g186370.1	1	1	1	1	AT1G07700.3	AT1G07700	Thioredoxin superfamily protein
OG0011767	g19764	Lthed_scf0060.1_g065650.1	Qgl_scf0090.1_g053270.1	1	1	1	1	AT1G07705.2	AT1G07705	NOT2 / NOT3 / NOT5 family
OG0011768	g28514	Lthed_scf0060.1_g065310.1	Qgl_scf0090.1_g054490.1	1	1	1	1	AT1G07740.1	AT1G07740	Tetratricopeptide repeat (TPR)-like superfamily protein
OG0011769	g28513	Lthed_scf0060.1_g064850.1	Qgl_scf0090.1_g055150.1	1	1	1	1	AT1G07745.1	RAD51D	DNA repair RAD51-like protein
OG0011771	g35456	Lthed_scf0060.1_g070740.1	Qgl_scf0090.1_g048630.1	1	1	1	1	AT1G07910.2	RNL	RNAligase
OG0011772	g35450	Lthed_scf0060.1_g071010.1	Qgl_scf0090.1_g048400.1	1	1	1	1	AT1G07960.1	PDIL5-1	PDI-like 5-1
OG0011773	g35447	Lthed_scf0060.1_g045120.1	Qgl_scf0090.1_g074850.1	1	1	1	1	AT1G07970.1	AT1G07970	cytochrome B561, amino-terminal protein
OG0011774	g26711	Lthed_scf0010.1_g034570.1	Qgl_scf0020.1_g032870.1	1	1	1	1	AT1G08070.1	OTP82	Tetratricopeptide repeat (TPR)-like superfamily protein
OG0011775	g19875	Lthed_scf0060.1_g028030.1	Qgl_scf0090.1_g088470.1	1	1	1	1	AT1G08110.4	AT1G08110	lactoylglutathione lyase family protein / glyoxalase I family protein
OG0011776	g35681	Lthed_scf0060.1_g025790.1	Qgl_scf0090.1_g091220.1	1	1	1	1	AT1G08220.1	AT1G08220	ATPase complex subunit
OG0011777	g35601	Lthed_scf0060.1_g022230.1	Qgl_scf0090.1_g095140.1	1	1	1	1	AT1G08350.2	AT1G08350	Endomembrane protein 70 protein family
OG0011778	g35566	Lthed_scf0060.1_g005480.1	Qgl_scf0090.1_g096720.1	1	1	1	1	AT1G08380.1	PSAO	photosystem I subunit O
OG0011779	g35676	Lthed_scf0060.1_g025480.1	Qgl_scf0090.1_g091490.1	1	1	1	1	AT1G08390.1	AT1G08390	recQ-mediated instability-like protein
OG0011780	g35393	Lthed_scf0060.1_g038900.1	Qgl_scf0090.1_g079170.1	1	1	1	1	AT1G08400.1	AT1G08400	RINT-1 / TIP-1 family
OG0011781	g240	Lthed_scf0060.1_g028860.1	Qgl_scf0090.1_g087880.1	1	1	1	1	AT1G08490.1	CPNIFS	chloroplastic NIFS-like cysteine desulfurase
OG0011782	g553	Lthed_scf0060.1_g033040.1	Qgl_scf0090.1_g084990.1	1	1	1	1	AT1G08520.1	ALB1	ALBINA 1
OG0011783	g13195	Lthed_scf0030.1_g075110.1	Qgl_scf0010.1_g112140.1	1	1	1	1	AT1G08540.1	SIG2	RNApolymerase sigma subunit 2
OG0011784	g5483	Lthed_scf0060.1_g119340.1	Qgl_scf0090.1_g010230.1	1	1	1	1	AT1G08550.1	NPQ1	non-photochemical quenching 1
OG0011785	g5484	Lthed_scf0110.1_g039520.1	Qgl_scf0110.1_g049510.1	1	1	1	1	AT1G08560.1	SYP111	syntaxin of plants 111
OG0011786	g5383	Lthed_scf0090.1_g045220.1	Qgl_scf0060.1_g067830.1	1	1	1	1	AT1G08580.1	AT1G08580	hypothetical protein
OG0011787	g5416	Lthed_scf0050.1_g080150.1	Qgl_scf0040.1_g090300.1	1	1	1	1	AT1G08600.2	ATRX	P-loop containing nucleoside triphosphate hydrolases superfamily protein
OG0011788	g12867	Lthed_scf0050.1_g078530.1	Qgl_scf0040.1_g088510.1	1	1	1	1	AT1G08610.1	AT1G08610	Pentatricopeptide repeat (PPR) superfamily protein
OG0011789	g12872	Lthed_scf0050.1_g078360.1	Qgl_scf0040.1_g088420.1	1	1	1	1	AT1G08620.3	PKDM7D	Transcription factor jumonji (jmj) family protein / zinc finger (C5HC2 type) family protein
OG0011792	g40	Lthed_scf0010.1_g042860.1	Qgl_scf0020.1_g041180.1	1	1	1	1	AT1G08660.1	MGP2	MALE GAMETOPHYTE DEFECTIVE 2
OG0011793	g13180	Lthed_scf0110.1_g030170.1	Qgl_scf0110.1_g056720.1	1	1	1	1	AT1G08700.1	PS1	Presenilin-1
OG0011794	g13179	Lthed_scf0110.1_g030260.1	Qgl_scf0110.1_g056710.1	1	1	1	1	AT1G08710.2	AT1G08710	F-box family protein
OG0011795	g12988	Lthed_scf0050.1_g095440.1	Qgl_scf0040.1_g109330.1	1	1	1	1	AT1G08720.1	EDR1	Protein kinase superfamily protein
OG0011796	g12919	Lthed_scf0050.1_g086160.1	Qgl_scf0040.1_g095100.1	1	1	1	1	AT1G08780.1	AIP3	ABI3-interacting protein 3
OG0011798	g5512	Lthed_scf0050.1_g096970.1	Qgl_scf0040.1_g110330.1	1	1	1	1	AT1G08830.1	CSD1	copper/zinc superoxide dismutase 1
OG0011799	g12684	Lthed_scf0050.1_g101270.1	Qgl_scf0040.1_g120950.1	1	1	1	1	AT1G09060.3	AT1G09060	JmjC domain protein JMJ24
OG0011800	g8217	Lthed_scf0050.1_g103780.1	Qgl_scf0040.1_g123800.1	1	1	1	1	AT1G09130.3	AT1G09130	ATP-dependent caseinolytic (Clp) protease/crotonase family protein
OG0011801	g12648	Lthed_scf0050.1_g105690.1	Qgl_scf0040.1_g125750.1	1	1	1	1	AT1G09150.1	AT1G09150	pseudouridine synthase and archaeosine transglycosylase (PUA) domain-containing protein
OG0011803	g12617	Lthed_scf0050.1_g109160.1	Qgl_scf0040.1_g130730.1	1	1	1	1	AT1G09195.10	AT1G09195	Ppx-GppA phosphatase
OG0011805	g6497	Lthed_scf0050.1_g112700.1	Qgl_scf0040.1_g138400.1	1	1	1	1	AT1G09280.1	AT1G09280	rhodanese-like domain protein
OG0011806	g14461	Lthed_scf0050.1_g064220.1	Qgl_scf0040.1_g069960.1	1	1	1	1	AT1G09290.1	AT1G09290	hypothetical protein
OG0011807	g6498	Lthed_scf0050.1_g112690.1	Qgl_scf0040.1_g138370.1	1	1	1	1	AT1G09300.1	AT1G09300	Metallopeptidase M24 family protein
OG0011808	g6505	Lthed_scf0050.1_g111020.1	Qgl_scf0040.1_g132620.1	1	1	1	1	AT1G09340.2	CRB	chloroplast RNA binding protein
OG0011810	g6543	Lthed_scf0050.1_g121620.1	Qgl_scf0040.1_g151320.1	1	1	1	1	AT1G09570.3	PHYA	phytochrome A
OG0011811	g14724	Lthed_scf0010.1_g005580.1	Qgl_scf0020.1_g007330.1	1	1	1	1	AT1G09630.1	RAB11c	RAB GTPase 11C
OG0011813	g3966	Lthed_scf0010.1_g007880.1	Qgl_scf0020.1_g009410.1	1	1	1	1	AT1G09800.1	AT1G09800	Pseudouridine synthase family protein
OG0011814	g13052	Lthed_scf0090.1_g037160.1	Qgl_scf0060.1_g074180.1	1	1	1	1	AT1G09815.1	POLD4	polymerase delta 4
OG0011815	g14711	Lthed_scf0010.1_g006910.1	Qgl_scf0020.1_g008590.1	1	1	1	1	AT1G09830.1	PUR2	Glycinamide ribonucleotide (GAR) synthetase
OG0011816	g9966	Lthed_scf0010.1_g180670.1	Qgl_scf0020.1_g174900.1	1	1	1	1	AT1G09850.1	XBCP3	xylem bark cysteine peptidase 3
OG0011817	g32641	Lthed_scf0120.1_g079860.1	Qgl_scf0120.1_g070740.1	1	1	1	1	AT1G09900.1	AT1G09900	Pentatricopeptide repeat (PPR-like) superfamily protein
OG0011818	g32643	Lthed_scf0120.1_g079630.1	Qgl_scf0120.1_g070560.1	1	1	1	1	AT1G09920.1	AT1G09920	TRAF-type zinc finger-like protein
OG0011820	g11488	Lthed_scf0120.1_g081170.1	Qgl_scf0120.1_g071930.1	1	1	1	1	AT1G10030.1	ERG28	ergosterol biosynthesis protein
OG0011821	g32547	Lthed_scf0120.1_g076460.1	Qgl_scf0120.1_g068230.1	1	1	1	1	AT1G10130.1	ECA3	endoplasmic reticulum-type calcium-transporting ATPase 3
OG0011822	g5389	Lthed_scf0010.1_g003690.1	Qgl_scf0020.1_g005860.1	1	1	1	1	AT1G10240.1	FRS11	FAR1-related sequence 11
OG0011823	g23210	Lthed_scf0010.1_g003500.1	Qgl_scf0020.1_g005800.1	1	1	1	1	AT1G10280.1	AT1G10280	Core-2/I-branching beta-1,6-N-acetylglucosaminyltransferase family protein
OG0011824	g4514	Lthed_scf0050.1_g015770.1	Qgl_scf0040.1_g017700.1	1	1	1	1	AT1G10380.1	AT1G10380	Putative membrane lipoprotein
OG0011828	g29981	Lthed_scf0100.1_g066780.1	Qgl_scf0100.1_g047120.1	1	1	1	1	AT1G10500.1	CPISCA	chloroplast-localized ISCA-like protein
OG0011833	g20243	Lthed_scf0070.1_g049240.1	Qgl_scf0080.1_g041270.1	1	1	1	1	AT1G10910.1	EMB3103	Pentatricopeptide repeat (PPR) superfamily protein
OG0011835	g26729	Lthed_scf0010.1_g035610.1	Qgl_scf0020.1_g034150.1	1	1	1	1	AT1G11020.1	AT1G11020	RING/FYVE/PHD zinc finger superfamily protein
OG0011836	g1352	Lthed_scf0020.1_g077320.1	Qgl_scf0030.1_g104820.1	1	1	1	1	AT1G11090.1	AT1G11090	alpha/beta-Hydrolases superfamily protein
OG0011839	g26842	Lthed_scf0010.1_g175470.1	Qgl_scf0020.1_g171250.1	1	1	1	1	AT1G11320.1	AT1G11320	GDSL esterase/lipase
OG0011840	g1399	Lthed_scf0020.1_g166710.1	Qgl_scf0030.1_g016370.1	1	1	1	1	AT1G11380.1	AT1G11380	PLAC8 family protein
OG0011841	g14566	Lthed_scf0010.1_g011880.1	Qgl_scf0020.1_g012490.1	1	1	1	1	AT1G11400.1	PYM	partner of Y14-MAGO
OG0011842	g39378	Lthed_scf0020.1_g160210.1	Qgl_scf0030.1_g021230.1	1	1	1	1	AT1G11530.1	CXXS1	C-terminal cysteine residue is changed to a serine 1
OG0011843	g39450	Lthed_scf0020.1_g156220.1	Qgl_scf0030.1_g026000.1	1	1	1	1	AT1G11545.1	XTH8	xyloglucan endotransglucosylase/hydrolase 8
OG0011844	g39453	Lthed_scf0020.1_g155910.1	Qgl_scf0030.1_g026170.1	1	1	1	1	AT1G11570.3	NTL	NTF2-like protein
OG0011848	g1580	Lthed_scf0020.1_g151390.1	Qgl_scf0030.1_g028480.1	1	1	1	1	AT1G11710.1	AT1G11710	Pentatricopeptide repeat (PPR) superfamily protein
OG0011849	g1583	Lthed_scf0020.1_g151320.1	Qgl_scf0030.1_g028510.1	1	1	1	1	AT1G11720.2	SS3	starch synthase 3
OG0011850	g4836	Lthed_scf0050.1_g032040.1	Qgl_scf0040.1_g039780.1	1	1	1	1	AT1G11780.1	AT1G11780	oxidoreductase, 2OG-Fe(II) oxygenase family protein
OG0011851	g32115	Lthed_scf0020.1_g150170.1	Qgl_scf0030.1_g029570.1	1	1	1	1	AT1G11915.1	AT1G11915	wall-associated receptor kinase galacturonan-binding protein
OG0011853	g34606	Lthed_scf0020.1_g149650.1	Qgl_scf0030.1_g029930.1	1	1	1	1	AT1G11930.1	AT1G11930	Putative pyridoxal phosphate-dependent enzyme, YBL036C type
OG0011856	g22840	Lthed_scf0120.1_g026630.1	Qgl_scf0120.1_g022890.1	1	1	1	1	AT1G12360.1	KEU	Sec1/munc18-like (SM) proteins superfamily
OG0011857	g8946	Lthed_scf0120.1_g026640.1	Qgl_scf0120.1_g022900.1	1	1	1	1	AT1G12370.2	PHR1	photolyase 1
OG0011858	g22863	Lthed_scf0120.1_g028310.1	Qgl_scf0120.1_g024610.1	1	1	1	1	AT1G12480.1	OZS1	C4-dicarboxylate transporter/malic acid transport protein
OG0011859	g22893	Lthed_scf0120.1_g029530.1	Qgl_scf0120.1_g025670.1	1	1	1	1	AT1G12520.1	CCS	copper chaperone for SOD1
OG0011860	g22899	Lthed_scf0120.1_g029850.1	Qgl_scf0120.1_g025760.1	1	1	1	1	AT1G12530.1	AT1G12530	hypothetical protein
OG0011862	g8892	Lthed_scf0120.1_g031730.1	Qgl_scf0120.1_g027630.1	1	1	1	1	AT1G12650.1	AT1G12650	rRNA biogenesis RRP36-like protein
OG0011863	g22944	Lthed_scf0120.1_g032660.1	Qgl_scf0120.1_g028570.1	1	1	1	1	AT1G12770.1	EMB1586	P-loop containing nucleoside triphosphate hydrolases superfamily protein
OG0011864	g22954	Lthed_scf0120.1_g033530.1	Qgl_scf0120.1_g029560.1	1	1	1	1	AT1G12800.1	AT1G12800	Nucleic acid-binding, OB-fold-like protein
OG0011867	g13370	Lthed_scf0010.1_g078540.1	Qgl_scf0020.1_g076210.1	1	1	1	1	AT1G12930.1	AT1G12930	ARM repeat superfamily protein
OG0011868	g9679	Lthed_scf0060.1_g097010.1	Qgl_scf0090.1_g026420.1	1	1	1	1	AT1G13270.1	MAP1C	methionine aminopeptidase 1B
OG0011869	g9684	Lthed_scf0060.1_g095960.1	Qgl_scf0090.1_g027030.1	1	1	1	1	AT1G13310.1	AT1G13310	Endosomal targeting BRO1-like domain-containing protein
OG0011870	g22097	Lthed_scf0050.1_g000500.1	Qgl_scf0040.1_g001010.1	1	1	1	1	AT1G13635.1	AT1G13635	DNA glycosylase superfamily protein
OG0011871	g6835	Lthed_scf0050.1_g002930.1	Qgl_scf0040.1_g003050.1	1	1	1	1	AT1G13690.1	ATE1	ATPase E1
OG0011873	g15996	Lthed_scf0050.1_g007770.1	Qgl_scf0040.1_g010300.1	1	1	1	1	AT1G14030.1	LSMT-L	Rubisco methyltransferase family protein
OG0011875	g15976	Lthed_scf0050.1_g013280.1	Qgl_scf0040.1_g014920.1	1	1	1	1	AT1G14340.1	AT1G14340	RNA-binding (RRM/RBD/RNP motifs) family protein
OG0011876	g15959	Lthed_scf0050.1_g013370.1	Qgl_scf0040.1_g014980.1	1	1	1	1	AT1G14345.1	AT1G14345	NAD(P)-linked oxidoreductase superfamily protein
OG0011878	g14505	Lthed_scf0050.1_g067250.1	Qgl_scf0040.1_g072700.1	1	1	1	1	AT1G14730.1	AT1G14730	Cytochrome b561/ferric reductase transmembrane protein family
OG0011879	g14507	Lthed_scf0050.1_g067330.1	Qgl_scf0040.1_g072790.1	1	1	1	1	AT1G14740.1	TTA1	class I heat shock protein, putative (DUF1423)
OG0011880	g20002	Lthed_scf0050.1_g069940.1	Qgl_scf0040.1_g076000.1	1	1	1	1	AT1G14780.1	AT1G14780	MAC/Perforin domain-containing protein
OG0011881	g20975	Lthed_scf0050.1_g070610.1	Qgl_scf0040.1_g077250.1	1	1	1	1	AT1G14810.1	AT1G14810	semialdehyde dehydrogenase family protein
OG0011882	g5296	Lthed_scf0050.1_g070620.1	Qgl_scf0040.1_g077360.1	1	1	1	1	AT1G14820.3	AT1G14820	Sec14p-like phosphatidylinositol transfer family protein
OG0011883	g21927	Lthed_scf0060.1_g003810.1	Qgl_scf0090.1_g097980.1	1	1	1	1	AT1G15060.1	AT1G15060	alpha/beta hydrolase family protein
OG0011884	g9815	Lthed_scf0060.1_g012360.1	Qgl_scf0090.1_g111260.1	1	1	1	1	AT1G15140.1	AT1G15140	FAD/NAD(P)-binding oxidoreductase
OG0011887	g38307	Lthed_scf0020.1_g060500.1	Qgl_scf0030.1_g119880.1	1	1	1	1	AT1G15290.1	AT1G15290	Tetratricopeptide repeat (TPR)-like superfamily protein
OG0011891	g31272	Lthed_scf0020.1_g053130.1	Qgl_scf0030.1_g127860.1	1	1	1	1	AT1G15510.1	ECB2	Tetratricopeptide repeat (TPR)-like superfamily protein
OG0011892	g29442	Lthed_scf0070.1_g018030.1	Qgl_scf0080.1_g013280.1	1	1	1	1	AT1G15530.1	AT1G15530	Concanavalin A-like lectin protein kinase family protein
OG0011893	g31250	Lthed_scf0020.1_g050220.1	Qgl_scf0030.1_g131600.1	1	1	1	1	AT1G15660.1	CENP-C	centromere protein C
OG0011894	g38255	Lthed_scf0020.1_g066000.1	Qgl_scf0030.1_g114550.1	1	1	1	1	AT1G15860.3	AT1G15860	defective in cullin neddylation protein (DUF298)
OG0011895	g38250	Lthed_scf0020.1_g066510.1	Qgl_scf0030.1_g113700.1	1	1	1	1	AT1G15880.1	GOS11	golgi snare 11
OG0011896	g38248	Lthed_scf0020.1_g066720.1	Qgl_scf0030.1_g113560.1	1	1	1	1	AT1G15900.1	AT1G15900	transmembrane protein
OG0011897	g38237	Lthed_scf0020.1_g070950.1	Qgl_scf0030.1_g110130.1	1	1	1	1	AT1G15980.1	PnsB1	NDH-dependent cyclic electron flow 1
OG0011898	g38219	Lthed_scf0070.1_g061110.1	Qgl_scf0080.1_g053420.1	1	1	1	1	AT1G16040.1	AT1G16040	phosphatidylinositol-glycan biosynthesis class F-like protein
OG0011900	g38211	Lthed_scf0020.1_g076470.1	Qgl_scf0030.1_g106190.1	1	1	1	1	AT1G16080.1	AT1G16080	nuclear protein
OG0011904	g9416	Lthed_scf0030.1_g008010.1	Qgl_scf0010.1_g184090.1	1	1	1	1	AT1G16330.1	CYCB3;1	cyclin b3;1
OG0011906	g9466	Lthed_scf0030.1_g012120.1	Qgl_scf0010.1_g179420.1	1	1	1	1	AT1G16445.1	AT1G16445	S-adenosyl-L-methionine-dependent methyltransferases superfamily protein
OG0011907	g6281	Lthed_scf0030.1_g022510.1	Qgl_scf0010.1_g168350.1	1	1	1	1	AT1G16480.1	AT1G16480	Tetratricopeptide repeat (TPR)-like superfamily protein
OG0011908	g34466	Lthed_scf0030.1_g027620.1	Qgl_scf0010.1_g161910.1	1	1	1	1	AT1G16570.2	AT1G16570	UDP-Glycosyltransferase superfamily protein
OG0011909	g34468	Lthed_scf0030.1_g027790.1	Qgl_scf0010.1_g161790.1	1	1	1	1	AT1G16590.1	REV7	DNA-binding HORMA family protein
OG0011910	g34173	Lthed_scf0030.1_g030180.1	Qgl_scf0010.1_g160640.1	1	1	1	1	AT1G16650.3	AT1G16650	S-adenosyl-L-methionine-dependent methyltransferases superfamily protein
OG0011911	g38188	Lthed_scf0020.1_g178010.1	Qgl_scf0030.1_g006230.1	1	1	1	1	AT1G16720.2	HCF173	high chlorophyll fluorescence phenotype 173
OG0011912	g38186	Lthed_scf0020.1_g178030.1	Qgl_scf0030.1_g006210.1	1	1	1	1	AT1G16730.1	UP6	hypothetical protein
OG0011913	g38140	Lthed_scf0020.1_g182840.1	Qgl_scf0030.1_g002120.1	1	1	1	1	AT1G16790.1	AT1G16790	ribosomal protein-like protein
OG0011914	g38136	Lthed_scf0020.1_g183220.1	Qgl_scf0030.1_g001590.1	1	1	1	1	AT1G16800.2	AT1G16800	P-loop containing nucleoside triphosphate hydrolases superfamily protein
OG0011916	g34542	Lthed_scf0040.1_g078560.1	Qgl_scf0050.1_g057040.1	1	1	1	1	AT1G16900.1	EBS3	Alg9-like mannosyltransferase family
OG0011919	g31371	Lthed_scf0030.1_g041140.1	Qgl_scf0010.1_g148810.1	1	1	1	1	AT1G17110.2	UBP15	ubiquitin-specific protease 15
OG0011920	g31369	Lthed_scf0030.1_g040720.1	Qgl_scf0010.1_g148880.1	1	1	1	1	AT1G17120.1	CAT8	cationic amino acid transporter 8
OG0011921	g34193	Lthed_scf0040.1_g085320.1	Qgl_scf0050.1_g049440.1	1	1	1	1	AT1G17160.1	AT1G17160	pfkB-like carbohydrate kinase family protein
OG0011923	g5204	Lthed_scf0050.1_g057690.1	Qgl_scf0040.1_g062620.1	1	1	1	1	AT1G17330.1	AT1G17330	Metal-dependent phosphohydrolase
OG0011924	g30934	Lthed_scf0020.1_g008550.1	Qgl_scf0030.1_g180390.1	1	1	1	1	AT1G17410.1	AT1G17410	Nucleoside diphosphate kinase family protein
OG0011925	g9315	Lthed_scf0120.1_g007630.1	Qgl_scf0120.1_g006330.1	1	1	1	1	AT1G17510.1	AT1G17510	hypothetical protein
OG0011927	g14460	Lthed_scf0010.1_g130750.1	Qgl_scf0020.1_g122900.1	1	1	1	1	AT1G17760.1	CSTF77	Tetratricopeptide repeat (TPR)-like superfamily protein
OG0011930	g26009	Lthed_scf0090.1_g103800.1	Qgl_scf0060.1_g008620.1	1	1	1	1	AT1G17870.1	EGY3	ethylene-dependent gravitropism-deficient and yellow-green-like 3
OG0011931	g29734	Lthed_scf0070.1_g052140.1	Qgl_scf0080.1_g045190.1	1	1	1	1	AT1G18030.1	AT1G18030	Protein phosphatase 2C family protein
OG0011932	g29723	Lthed_scf0070.1_g052760.1	Qgl_scf0080.1_g045550.1	1	1	1	1	AT1G18060.1	AT1G18060	microbial collagenase
OG0011933	g5689	Lthed_scf0070.1_g052960.1	Qgl_scf0080.1_g045830.1	1	1	1	1	AT1G18070.3	AT1G18070	Translation elongation factor EF1A/initiation factor IF2gamma family protein
OG0011936	g29699	Lthed_scf0070.1_g055800.1	Qgl_scf0080.1_g048680.1	1	1	1	1	AT1G18170.1	AT1G18170	FKBP-like peptidyl-prolyl cis-trans isomerase family protein
OG0011938	g27567	Lthed_scf0040.1_g091700.1	Qgl_scf0060.1_g042240.1	1	1	1	1	AT1G18335.2	AT1G18335	Acyl-CoA N-acyltransferases (NAT) superfamily protein
OG0011939	g18452	Lthed_scf0090.1_g065280.1	Qgl_scf0060.1_g046410.1	1	1	1	1	AT1G18340.1	AT1G18340	basal transcription factor complex subunit-like protein
OG0011940	g36667	Lthed_scf0070.1_g042690.1	Qgl_scf0080.1_g036190.1	1	1	1	1	AT1G18485.1	AT1G18485	Pentatricopeptide repeat (PPR) superfamily protein
OG0011942	g36638	Lthed_scf0070.1_g045410.1	Qgl_scf0080.1_g038580.1	1	1	1	1	AT1G18560.1	AT1G18560	BED zinc finger and hAT dimerization domain-containing protein
OG0011943	g29228	Lthed_scf0070.1_g035580.1	Qgl_scf0080.1_g029660.1	1	1	1	1	AT1G18680.1	AT1G18680	HNH endonuclease domain-containing protein
OG0011944	g29210	Lthed_scf0070.1_g034920.1	Qgl_scf0080.1_g028810.1	1	1	1	1	AT1G18700.5	AT1G18700	DNAJ heat shock N-terminal domain-containing protein
OG0011945	g29204	Lthed_scf0070.1_g034700.1	Qgl_scf0080.1_g028550.1	1	1	1	1	AT1G18730.1	PnsB4	NDH dependent flow 6
OG0011946	g29176	Lthed_scf0070.1_g033940.1	Qgl_scf0080.1_g028010.1	1	1	1	1	AT1G18835.1	MIF3	mini zinc finger
OG0011948	g27105	Lthed_scf0080.1_g106470.1	Qgl_scf0070.1_g004120.1	1	1	1	1	AT1G19150.1	Lhca6	PSI type II chlorophyll a/b-binding protein (Lhca2*1)
OG0011949	g16384	Lthed_scf0080.1_g105630.1	Qgl_scf0070.1_g006390.1	1	1	1	1	AT1G19240.1	AT1G19240	transmembrane protein
OG0011950	g21641	Lthed_scf0010.1_g185660.1	Qgl_scf0020.1_g179370.1	1	1	1	1	AT1G19340.1	AT1G19340	Methyltransferase MT-A70 family protein
OG0011951	g10037	Lthed_scf0010.1_g184020.1	Qgl_scf0020.1_g178240.1	1	1	1	1	AT1G19430.1	AT1G19430	S-adenosyl-L-methionine-dependent methyltransferases superfamily protein
OG0011952	g12457	Lthed_scf0110.1_g079280.1	Qgl_scf0110.1_g016980.1	1	1	1	1	AT1G19485.1	AT1G19485	Transducin/WD40 repeat-like superfamily protein
OG0011953	g10013	Lthed_scf0010.1_g182970.1	Qgl_scf0020.1_g177480.1	1	1	1	1	AT1G19530.1	AT1G19530	DNA polymerase epsilon catalytic subunit A
OG0011954	g21705	Lthed_scf0010.1_g182460.1	Qgl_scf0020.1_g176910.1	1	1	1	1	AT1G19600.1	AT1G19600	pfkB-like carbohydrate kinase family protein
OG0011955	g21718	Lthed_scf0010.1_g182390.1	Qgl_scf0020.1_g176890.1	1	1	1	1	AT1G19630.1	CYP722A1	cytochrome P450, family 722, subfamily A, polypeptide 1
OG0011957	g21733	Lthed_scf0010.1_g182020.1	Qgl_scf0020.1_g176160.1	1	1	1	1	AT1G19690.1	AT1G19690	NAD(P)-binding Rossmann-fold superfamily protein
OG0011959	g9943	Lthed_scf0010.1_g179050.1	Qgl_scf0020.1_g173690.1	1	1	1	1	AT1G19860.2	AT1G19860	Zinc finger C-x8-C-x5-C-x3-H type family protein
OG0011960	g21780	Lthed_scf0010.1_g179160.1	Qgl_scf0020.1_g173740.1	1	1	1	1	AT1G19880.1	AT1G19880	Regulator of chromosome condensation (RCC1) family protein
OG0011961	g11777	Lthed_scf0050.1_g043400.1	Qgl_scf0040.1_g049630.1	1	1	1	1	AT1G20050.1	HYD1	C-8,7 sterol isomerase
OG0011963	g21858	Lthed_scf0010.1_g174630.1	Qgl_scf0020.1_g170220.1	1	1	1	1	AT1G20270.1	AT1G20270	2-oxoglutarate (2OG) and Fe(II)-dependent oxygenase superfamily protein
OG0011965	g12276	Lthed_scf0010.1_g172440.1	Qgl_scf0020.1_g168260.1	1	1	1	1	AT1G20430.1	AT1G20430	hypothetical protein
OG0011966	g12282	Lthed_scf0010.1_g171940.1	Qgl_scf0020.1_g167810.1	1	1	1	1	AT1G20510.1	OPCL1	OPC-8:0 CoA ligase1
OG0011967	g17506	Lthed_scf0010.1_g169850.1	Qgl_scf0020.1_g165690.1	1	1	1	1	AT1G20760.1	AT1G20760	Calcium-binding EF hand family protein
OG0011968	g17507	Lthed_scf0010.1_g169840.1	Qgl_scf0020.1_g165680.1	1	1	1	1	AT1G20770.1	AT1G20770	coiled-coil protein
OG0011969	g17549	Lthed_scf0010.1_g169110.1	Qgl_scf0020.1_g165220.1	1	1	1	1	AT1G20810.1	AT1G20810	FKBP-like peptidyl-prolyl cis-trans isomerase family protein
OG0011970	g17606	Lthed_scf0010.1_g167300.1	Qgl_scf0020.1_g144460.1	1	1	1	1	AT1G20970.1	AT1G20970	calponin-like domain protein
OG0011972	g33145	Lthed_scf0010.1_g155460.1	Qgl_scf0020.1_g161430.1	1	1	1	1	AT1G21350.5	AT1G21350	Thioredoxin superfamily protein
OG0011973	g33179	Lthed_scf0090.1_g053700.1	Qgl_scf0060.1_g060850.1	1	1	1	1	AT1G21450.1	SCL1	SCARECROW-like 1
OG0011975	g18375	Lthed_scf0090.1_g059370.1	Qgl_scf0060.1_g053240.1	1	1	1	1	AT1G21600.1	PTAC6	plastid transcriptionally active 6
OG0011976	g3179	Lthed_scf0090.1_g061290.1	Qgl_scf0060.1_g051270.1	1	1	1	1	AT1G21690.3	EMB1968	ATPase family associated with various cellular activities (AAA)
OG0011977	g3188	Lthed_scf0090.1_g061980.1	Qgl_scf0060.1_g050030.1	1	1	1	1	AT1G21710.1	OGG1	8-oxoguanine-DNA glycosylase 1
OG0011979	g18469	Lthed_scf0090.1_g063450.1	Qgl_scf0060.1_g047460.1	1	1	1	1	AT1G21760.1	FBP7	F-box protein 7
OG0011980	g3277	Lthed_scf0090.1_g064160.1	Qgl_scf0060.1_g047140.1	1	1	1	1	AT1G21790.1	AT1G21790	TRAM, LAG1 and CLN8 (TLC) lipid-sensing domain containing protein
OG0011985	g32938	Lthed_scf0010.1_g153200.1	Qgl_scf0020.1_g143290.1	1	1	1	1	AT1G22610.1	AT1G22610	C2 calcium/lipid-binding plant phosphoribosyltransferase family protein
OG0011986	g23834	Lthed_scf0010.1_g153240.1	Qgl_scf0020.1_g143370.1	1	1	1	1	AT1G22620.1	ATSAC1	Phosphoinositide phosphatase family protein
OG0011987	g23835	Lthed_scf0010.1_g153290.1	Qgl_scf0020.1_g143410.1	1	1	1	1	AT1G22630.1	AT1G22630	SSUH2-like protein
OG0011988	g32977	Lthed_scf0010.1_g135500.1	Qgl_scf0020.1_g127400.1	1	1	1	1	AT1G22690.1	AT1G22690	Gibberellin-regulated family protein
OG0011989	g32987	Lthed_scf0010.1_g134820.1	Qgl_scf0020.1_g127040.1	1	1	1	1	AT1G22700.1	AT1G22700	Tetratricopeptide repeat (TPR)-like superfamily protein
OG0011990	g24012	Lthed_scf0010.1_g130540.1	Qgl_scf0020.1_g122810.1	1	1	1	1	AT1G22750.4	AT1G22750	transmembrane protein
OG0011992	g4451	Lthed_scf0010.1_g010390.1	Qgl_scf0020.1_g011140.1	1	1	1	1	AT1G22940.1	TH1	thiamin biosynthesis protein
OG0011994	g12240	Lthed_scf0060.1_g009950.1	Qgl_scf0090.1_g115170.1	1	1	1	1	AT1G23090.1	AST91	sulfate transporter 91
OG0011995	g12215	Lthed_scf0050.1_g073520.1	Qgl_scf0040.1_g081050.1	1	1	1	1	AT1G23180.1	AT1G23180	ARM repeat superfamily protein
OG0011996	g14387	Lthed_scf0050.1_g072870.1	Qgl_scf0040.1_g080020.1	1	1	1	1	AT1G23220.1	AT1G23220	Dynein light chain type 1 family protein
OG0011997	g14383	Lthed_scf0050.1_g072780.1	Qgl_scf0040.1_g079910.1	1	1	1	1	AT1G23230.1	AT1G23230	mediator of RNA polymerase II transcription subunit
OG0012009	g2091	Lthed_scf0030.1_g050960.1	Qgl_scf0010.1_g140000.1	1	1	1	1	AT1G24290.1	AT1G24290	AAA-type ATPase family protein
OG0012010	g4817	Lthed_scf0050.1_g030770.1	Qgl_scf0040.1_g038350.1	1	1	1	1	AT1G24310.1	AT1G24310	nuclear pore complex protein
OG0012012	g37031	Lthed_scf0070.1_g025960.1	Qgl_scf0080.1_g021310.1	1	1	1	1	AT1G24450.1	NFD2	Ribonuclease III family protein
OG0012013	g23293	Lthed_scf0050.1_g025810.1	Qgl_scf0040.1_g033120.1	1	1	1	1	AT1G24460.1	TNO1	TGN-related, localized SYP41 interacting protein
OG0012014	g20478	Lthed_scf0050.1_g024370.1	Qgl_scf0040.1_g031410.1	1	1	1	1	AT1G24560.1	AT1G24560	paramyosin
OG0012018	g20012	Lthed_scf0050.1_g068570.1	Qgl_scf0040.1_g073400.1	1	1	1	1	AT1G24706.2	THO2	THO2
OG0012020	g4128	Lthed_scf0080.1_g108630.1	Qgl_scf0070.1_g001940.1	1	1	1	1	AT1G25290.1	RBL10	RHOMBOID-like protein 10
OG0012022	g25841	Lthed_scf0070.1_g094680.1	Qgl_scf0080.1_g087860.1	1	1	1	1	AT1G25360.1	AT1G25360	Pentatricopeptide repeat (PPR) superfamily protein
OG0012023	g9733	Lthed_scf0060.1_g084640.1	Qgl_scf0090.1_g036620.1	1	1	1	1	AT1G25420.1	AT1G25420	Regulator of Vps4 activity in the MVB pathway protein
OG0012025	g22002	Lthed_scf0060.1_g094860.1	Qgl_scf0090.1_g027300.1	1	1	1	1	AT1G25500.2	AT1G25500	Plasma-membrane choline transporter family protein
OG0012027	g22007	Lthed_scf0060.1_g095740.1	Qgl_scf0090.1_g027070.1	1	1	1	1	AT1G25540.1	PFT1	phytochrome and flowering time regulatory protein (PFT1)
OG0012029	g22048	Lthed_scf0050.1_g055070.1	Qgl_scf0040.1_g061270.1	1	1	1	1	AT1G26160.1	AT1G26160	Metal-dependent phosphohydrolase
OG0012030	g9636	Lthed_scf0050.1_g056600.1	Qgl_scf0040.1_g061850.1	1	1	1	1	AT1G26170.1	AT1G26170	ARM repeat superfamily protein
OG0012031	g22056	Lthed_scf0050.1_g048140.1	Qgl_scf0040.1_g053090.1	1	1	1	1	AT1G26180.1	AT1G26180	membrane protein
OG0012032	g9624	Lthed_scf0050.1_g048000.1	Qgl_scf0040.1_g055490.1	1	1	1	1	AT1G26230.1	Cpn60beta4	TCP-1/cpn60 chaperonin family protein
OG0012037	g15971	Lthed_scf0050.1_g002920.1	Qgl_scf0040.1_g003040.1	1	1	1	1	AT1G26340.1	CB5-A	cytochrome B5 isoform A
OG0012038	g29212	Lthed_scf0070.1_g034930.1	Qgl_scf0080.1_g028820.1	1	1	1	1	AT1G26550.1	AT1G26550	FKBP-like peptidyl-prolyl cis-trans isomerase family protein
OG0012040	g15982	Lthed_scf0050.1_g012850.1	Qgl_scf0040.1_g014580.1	1	1	1	1	AT1G26900.1	AT1G26900	Pentatricopeptide repeat (PPR) superfamily protein
OG0012041	g15934	Lthed_scf0050.1_g015120.1	Qgl_scf0040.1_g016870.1	1	1	1	1	AT1G27060.1	AT1G27060	Regulator of chromosome condensation (RCC1) family protein
OG0012043	g4533	Lthed_scf0050.1_g016890.1	Qgl_scf0040.1_g018440.1	1	1	1	1	AT1G27200.1	AT1G27200	glycosyltransferase family protein (DUF23)
OG0012044	g4856	Lthed_scf0050.1_g033180.1	Qgl_scf0040.1_g040480.1	1	1	1	1	AT1G27300.1	AT1G27300	transmembrane protein
OG0012045	g11454	Lthed_scf0120.1_g076550.1	Qgl_scf0120.1_g068410.1	1	1	1	1	AT1G27480.1	AT1G27480	alpha/beta-Hydrolases superfamily protein
OG0012046	g37047	Lthed_scf0070.1_g023170.1	Qgl_scf0080.1_g017500.1	1	1	1	1	AT1G27510.1	EX2	UvrB/UvrC domain protein (DUF3506)
OG0012047	g29048	Lthed_scf0070.1_g024320.1	Qgl_scf0080.1_g018570.1	1	1	1	1	AT1G27520.1	AT1G27520	Glycosyl hydrolase family 47 protein
OG0012049	g21723	Lthed_scf0010.1_g182270.1	Qgl_scf0020.1_g176490.1	1	1	1	1	AT1G27660.1	AT1G27660	basic helix-loop-helix (bHLH) DNA-binding superfamily protein
OG0012050	g32521	Lthed_scf0120.1_g075690.1	Qgl_scf0120.1_g067510.1	1	1	1	1	AT1G27760.3	SAT32	interferon-related developmental regulator family protein / IFRD protein family
OG0012052	g4841	Lthed_scf0050.1_g032510.1	Qgl_scf0040.1_g039970.1	1	1	1	1	AT1G27950.1	LTPG1	glycosylphosphatidylinositol-anchored lipid protein transfer 1
OG0012053	g23383	Lthed_scf0050.1_g034230.1	Qgl_scf0040.1_g041400.1	1	1	1	1	AT1G27980.1	DPL1	dihydrosphingosine phosphate lyase
OG0012055	g23424	Lthed_scf0050.1_g039150.1	Qgl_scf0040.1_g046700.1	1	1	1	1	AT1G28100.4	AT1G28100	hypothetical protein
OG0012057	g23441	Lthed_scf0050.1_g040940.1	Qgl_scf0040.1_g048510.1	1	1	1	1	AT1G28140.1	AT1G28140	integral membrane family protein
OG0012058	g29573	Lthed_scf0070.1_g074730.1	Qgl_scf0080.1_g063160.1	1	1	1	1	AT1G28150.1	AT1G28150	hypothetical protein
OG0012059	g11582	Lthed_scf0090.1_g027940.1	Qgl_scf0060.1_g081910.1	1	1	1	1	AT1G28210.2	ATJ1	DNAJ heat shock family protein
OG0012060	g1196	Lthed_scf0020.1_g089110.1	Qgl_scf0030.1_g093520.1	1	1	1	1	AT1G28250.1	AT1G28250	transmembrane protein
OG0012062	g1181	Lthed_scf0020.1_g089860.1	Qgl_scf0030.1_g092420.1	1	1	1	1	AT1G28320.1	DEG15	protease-like protein
OG0012063	g39163	Lthed_scf0020.1_g090950.1	Qgl_scf0030.1_g091330.1	1	1	1	1	AT1G28340.1	RLP4	receptor like protein 4
OG0012064	g39159	Lthed_scf0020.1_g090410.1	Qgl_scf0030.1_g091940.1	1	1	1	1	AT1G28380.1	NSL1	MAC/Perforin domain-containing protein
OG0012065	g32697	Lthed_scf0090.1_g028400.1	Qgl_scf0060.1_g081680.1	1	1	1	1	AT1G28390.2	AT1G28390	Protein kinase superfamily protein
OG0012066	g1151	Lthed_scf0020.1_g091620.1	Qgl_scf0030.1_g090270.1	1	1	1	1	AT1G28440.1	HSL1	HAESA-like 1
OG0012068	g1133	Lthed_scf0020.1_g094770.1	Qgl_scf0030.1_g087960.1	1	1	1	1	AT1G28540.1	AT1G28540	transmembrane protein
OG0012069	g39105	Lthed_scf0020.1_g036790.1	Qgl_scf0030.1_g145510.1	1	1	1	1	AT1G28690.1	AT1G28690	Tetratricopeptide repeat (TPR)-like superfamily protein
OG0012070	g5562	Lthed_scf0110.1_g033530.1	Qgl_scf0110.1_g054110.1	1	1	1	1	AT1G28760.1	AT1G28760	guanosine-3',5'-bis (diphosphate) 3'-pyrophosphohydrolase, putative (DUF2215)
OG0012071	g30506	Lthed_scf0020.1_g097020.1	Qgl_scf0030.1_g084040.1	1	1	1	1	AT1G28960.1	NUDX15	nudix hydrolase homolog 15
OG0012074	g30524	Lthed_scf0020.1_g101100.1	Qgl_scf0030.1_g081200.1	1	1	1	1	AT1G29040.1	AT1G29040	50S ribosomal protein L34
OG0012076	g30617	Lthed_scf0020.1_g111090.1	Qgl_scf0030.1_g067420.1	1	1	1	1	AT1G29630.2	AT1G29630	5'-3' exonuclease family protein
OG0012078	g9683	Lthed_scf0060.1_g096080.1	Qgl_scf0090.1_g026970.1	1	1	1	1	AT1G29700.1	AT1G29700	Metallo-hydrolase/oxidoreductase superfamily protein
OG0012080	g280	Lthed_scf0060.1_g070220.1	Qgl_scf0090.1_g049070.1	1	1	1	1	AT1G29900.1	CARB	carbamoyl phosphate synthetase B
OG0012081	g30712	Lthed_scf0020.1_g116930.1	Qgl_scf0030.1_g062610.1	1	1	1	1	AT1G30000.2	MNS3	alpha-mannosidase 3
OG0012082	g38879	Lthed_scf0020.1_g118630.1	Qgl_scf0030.1_g059810.1	1	1	1	1	AT1G30130.1	AT1G30130	DUF1365 family protein
OG0012083	g3912	Lthed_scf0020.1_g122970.1	Qgl_scf0030.1_g054430.1	1	1	1	1	AT1G30380.1	PSAK	photosystem I subunit K
OG0012084	g8678	Lthed_scf0020.1_g125440.1	Qgl_scf0030.1_g051600.1	1	1	1	1	AT1G30480.1	DRT111	D111/G-patch domain-containing protein
OG0012086	g34035	Lthed_scf0020.1_g127300.1	Qgl_scf0030.1_g049310.1	1	1	1	1	AT1G30580.1	AT1G30580	GTP binding protein
OG0012087	g34008	Lthed_scf0020.1_g135880.1	Qgl_scf0030.1_g043570.1	1	1	1	1	AT1G30660.1	AT1G30660	nucleic acid binding protein
OG0012088	g34010	Lthed_scf0050.1_g023360.1	Qgl_scf0040.1_g029590.1	1	1	1	1	AT1G30680.1	AT1G30680	toprim domain-containing protein
OG0012089	g34011	Lthed_scf0020.1_g135830.1	Qgl_scf0030.1_g043580.1	1	1	1	1	AT1G30690.1	AT1G30690	Sec14p-like phosphatidylinositol transfer family protein
OG0012090	g16454	Lthed_scf0080.1_g092980.1	Qgl_scf0070.1_g019770.1	1	1	1	1	AT1G30825.1	DIS2	Arp2/3 complex, 34 kD subunit p34-Arc
OG0012091	g9945	Lthed_scf0010.1_g179320.1	Qgl_scf0020.1_g173870.1	1	1	1	1	AT1G30845.1	AT1G30845	cell growth defect protein
OG0012093	g30775	Lthed_scf0080.1_g078710.1	Qgl_scf0070.1_g034440.1	1	1	1	1	AT1G31190.1	IMPL1	myo-inositol monophosphatase like 1
OG0012094	g38798	Lthed_scf0020.1_g129960.1	Qgl_scf0030.1_g047530.1	1	1	1	1	AT1G31320.1	LBD4	LOB domain-containing protein 4
OG0012095	g22469	Lthed_scf0010.1_g008920.1	Qgl_scf0020.1_g009960.1	1	1	1	1	AT1G31410.1	AT1G31410	putrescine-binding periplasmic protein-like protein
OG0012096	g9297	Lthed_scf0120.1_g006440.1	Qgl_scf0120.1_g005240.1	1	1	1	1	AT1G31650.1	ROPGEF14	RHO guanyl-nucleotide exchange factor 14
OG0012097	g31352	Lthed_scf0010.1_g076250.1	Qgl_scf0020.1_g073920.1	1	1	1	1	AT1G31660.1	AT1G31660	bystin-like protein
OG0012098	g9318	Lthed_scf0120.1_g007500.1	Qgl_scf0120.1_g006120.1	1	1	1	1	AT1G31780.1	AT1G31780	oligomeric golgi complex subunit
OG0012099	g13085	Lthed_scf0060.1_g116240.1	Qgl_scf0090.1_g011900.1	1	1	1	1	AT1G31800.1	CYP97A3	cytochrome P450, family 97, subfamily A, polypeptide 3
OG0012100	g6795	Lthed_scf0090.1_g013280.1	Qgl_scf0060.1_g104430.1	1	1	1	1	AT1G31817.1	NFD3	Ribosomal L18p/L5e family protein
OG0012101	g22546	Lthed_scf0120.1_g004320.1	Qgl_scf0120.1_g003610.1	1	1	1	1	AT1G31910.1	AT1G31910	GHMP kinase family protein
OG0012102	g9222	Lthed_scf0120.1_g004300.1	Qgl_scf0120.1_g003590.1	1	1	1	1	AT1G31920.1	AT1G31920	Tetratricopeptide repeat (TPR)-like superfamily protein
OG0012103	g34321	Lthed_scf0110.1_g059940.1	Qgl_scf0110.1_g033610.1	1	1	1	1	AT1G32070.2	NSI	nuclear shuttle interacting
OG0012104	g9227	Lthed_scf0120.1_g000730.1	Qgl_scf0120.1_g000710.1	1	1	1	1	AT1G32080.1	LrgB	membrane protein
OG0012105	g22557	Lthed_scf0120.1_g004200.1	Qgl_scf0120.1_g003520.1	1	1	1	1	AT1G32160.1	AT1G32160	beta-casein (DUF760)
OG0012106	g22566	Lthed_scf0120.1_g003730.1	Qgl_scf0120.1_g003390.1	1	1	1	1	AT1G32220.1	AT1G32220	NAD(P)-binding Rossmann-fold superfamily protein
OG0012107	g22580	Lthed_scf0120.1_g008170.1	Qgl_scf0120.1_g006760.1	1	1	1	1	AT1G32310.1	SAMBA	valine-tRNA ligase
OG0012108	g9188	Lthed_scf0120.1_g008300.1	Qgl_scf0120.1_g006840.1	1	1	1	1	AT1G32340.1	NHL8	NDR1/HIN1-like 8
OG0012109	g22651	Lthed_scf0120.1_g014490.1	Qgl_scf0120.1_g010670.1	1	1	1	1	AT1G32410.1	AT1G32410	Vacuolar protein sorting 55 (VPS55) family protein
OG0012110	g9127	Lthed_scf0120.1_g014530.1	Qgl_scf0120.1_g010720.1	1	1	1	1	AT1G32415.1	AT1G32415	pentatricopeptide (PPR) repeat-containing protein
OG0012111	g22631	Lthed_scf0120.1_g013290.1	Qgl_scf0120.1_g009460.1	1	1	1	1	AT1G32520.1	AT1G32520	TLDc domain protein
OG0012112	g34113	Lthed_scf0010.1_g150130.1	Qgl_scf0020.1_g140590.1	1	1	1	1	AT1G32810.2	AT1G32810	RING/FYVE/PHD zinc finger superfamily protein
OG0012113	g34115	Lthed_scf0010.1_g150140.1	Qgl_scf0020.1_g140600.1	1	1	1	1	AT1G32860.1	AT1G32860	Glycosyl hydrolase superfamily protein
OG0012114	g34166	Lthed_scf0010.1_g152460.1	Qgl_scf0020.1_g142530.1	1	1	1	1	AT1G33265.1	AT1G33265	Transmembrane proteins 14C
OG0012115	g23797	Lthed_scf0090.1_g000600.1	Qgl_scf0060.1_g116800.1	1	1	1	1	AT1G33350.1	AT1G33350	Pentatricopeptide repeat (PPR) superfamily protein
OG0012116	g24402	Lthed_scf0120.1_g059170.1	Qgl_scf0120.1_g052550.1	1	1	1	1	AT1G33390.1	FAS4	RNA helicase family protein
OG0012117	g23772	Lthed_scf0090.1_g000730.1	Qgl_scf0060.1_g116660.1	1	1	1	1	AT1G33420.1	AT1G33420	RING/FYVE/PHD zinc finger superfamily protein
OG0012122	g24008	Lthed_scf0010.1_g130900.1	Qgl_scf0020.1_g123010.1	1	1	1	1	AT1G34150.1	AT1G34150	Pseudouridine synthase family protein
OG0012123	g24004	Lthed_scf0010.1_g130930.1	Qgl_scf0020.1_g123030.1	1	1	1	1	AT1G34160.1	AT1G34160	Tetratricopeptide repeat (TPR)-like superfamily protein
OG0012125	g23895	Lthed_scf0010.1_g134670.1	Qgl_scf0020.1_g126940.1	1	1	1	1	AT1G34340.1	AT1G34340	alpha/beta-Hydrolases superfamily protein
OG0012126	g32986	Lthed_scf0010.1_g134830.1	Qgl_scf0020.1_g127060.1	1	1	1	1	AT1G34380.2	AT1G34380	5'-3' exonuclease family protein
OG0012130	g32730	Lthed_scf0010.1_g196380.1	Qgl_scf0020.1_g190740.1	1	1	1	1	AT1G35220.1	AT1G35220	FAM91 carboxy-terminus protein
OG0012132	g23817	Lthed_scf0010.1_g170970.1	Qgl_scf0020.1_g166770.1	1	1	1	1	AT1G35420.2	AT1G35420	alpha/beta-Hydrolases superfamily protein
OG0012135	g32952	Lthed_scf0010.1_g153890.1	Qgl_scf0020.1_g143960.1	1	1	1	1	AT1G35470.2	RanBPM	SPla/RYanodine receptor (SPRY) domain-containing protein
OG0012139	g32972	Lthed_scf0010.1_g135880.1	Qgl_scf0020.1_g127570.1	1	1	1	1	AT1G35680.1	RPL21C	Ribosomal protein L21
OG0012142	g32837	Lthed_scf0120.1_g072200.1	Qgl_scf0120.1_g063680.1	1	1	1	1	AT1G36310.1	AT1G36310	S-adenosyl-L-methionine-dependent methyltransferases superfamily protein
OG0012143	g3228	Lthed_scf0120.1_g072110.1	Qgl_scf0120.1_g063590.1	1	1	1	1	AT1G36320.1	AT1G36320	hypothetical protein
OG0012144	g3198	Lthed_scf0120.1_g071810.1	Qgl_scf0120.1_g063440.1	1	1	1	1	AT1G36380.1	AT1G36380	transmembrane protein
OG0012145	g3199	Lthed_scf0120.1_g071790.1	Qgl_scf0120.1_g063420.1	1	1	1	1	AT1G36390.1	AT1G36390	Co-chaperone GrpE family protein
OG0012150	g17450	Lthed_scf0010.1_g171560.1	Qgl_scf0020.1_g167410.1	1	1	1	1	AT1G42430.1	AT1G42430	inactive purple acid phosphatase-like protein
OG0012151	g12331	Lthed_scf0010.1_g169770.1	Qgl_scf0020.1_g165640.1	1	1	1	1	AT1G42480.1	AT1G42480	TLR4 regulator/MIR-interacting MSAP protein
OG0012152	g17555	Lthed_scf0010.1_g169330.1	Qgl_scf0020.1_g165340.1	1	1	1	1	AT1G42550.1	PMI1	plastid movement impaired1
OG0012153	g33085	Lthed_scf0090.1_g023850.1	Qgl_scf0060.1_g089580.1	1	1	1	1	AT1G43245.2	AT1G43245	SET domain-containing protein
OG0012154	g24076	Lthed_scf0010.1_g129170.1	Qgl_scf0020.1_g120280.1	1	1	1	1	AT1G43580.1	AT1G43580	Sphingomyelin synthetase family protein
OG0012156	g33112	Lthed_scf0010.1_g156610.1	Qgl_scf0020.1_g160170.1	1	1	1	1	AT1G43690.1	AT1G43690	ubiquitin interaction motif-containing protein
OG0012157	g33161	Lthed_scf0010.1_g154830.1	Qgl_scf0020.1_g162870.1	1	1	1	1	AT1G43800.1	FTM1	Plant stearoyl-acyl-carrier-protein desaturase family protein
OG0012158	g33177	Lthed_scf0090.1_g053600.1	Qgl_scf0060.1_g060890.1	1	1	1	1	AT1G43860.1	AT1G43860	sequence-specific DNA binding transcription factor
OG0012159	g18345	Lthed_scf0090.1_g054730.1	Qgl_scf0060.1_g059430.1	1	1	1	1	AT1G43980.1	AT1G43980	Tetratricopeptide repeat (TPR)-like superfamily protein
OG0012160	g3128	Lthed_scf0090.1_g055110.1	Qgl_scf0060.1_g059090.1	1	1	1	1	AT1G44000.1	AT1G44000	STAY-GREEN-like protein
OG0012163	g3279	Lthed_scf0090.1_g063850.1	Qgl_scf0060.1_g047260.1	1	1	1	1	AT1G44414.1	AT1G44414	zinc-ribbon domain protein
OG0012164	g2503	Lthed_scf0030.1_g123510.1	Qgl_scf0010.1_g053060.1	1	1	1	1	AT1G44750.1	PUP11	purine permease 11
OG0012165	g18448	Lthed_scf0090.1_g065570.1	Qgl_scf0060.1_g046200.1	1	1	1	1	AT1G44790.1	AT1G44790	ChaC-like family protein
OG0012168	g9972	Lthed_scf0010.1_g181090.1	Qgl_scf0020.1_g175200.1	1	1	1	1	AT1G45110.1	AT1G45110	Tetrapyrrole (Corrin/Porphyrin) Methylase
OG0012169	g10053	Lthed_scf0010.1_g184880.1	Qgl_scf0020.1_g178910.1	1	1	1	1	AT1G45160.2	AT1G45160	Protein kinase superfamily protein
OG0012170	g21526	Lthed_scf0010.1_g191450.1	Qgl_scf0020.1_g186190.1	1	1	1	1	AT1G45474.1	Lhca5	photosystem I light harvesting complex protein 5
OG0012173	g10144	Lthed_scf0010.1_g190370.1	Qgl_scf0020.1_g185100.1	1	1	1	1	AT1G47420.1	SDH5	succinate dehydrogenase 5
OG0012175	g29019	Lthed_scf0070.1_g077090.1	Qgl_scf0080.1_g069190.1	1	1	1	1	AT1G47570.1	AT1G47570	RING/U-box superfamily protein
OG0012178	g21579	Lthed_scf0010.1_g188980.1	Qgl_scf0020.1_g182650.1	1	1	1	1	AT1G47720.1	OSB1	Primosome PriB/single-strand DNA-binding protein
OG0012182	g22329	Lthed_scf0100.1_g027640.1	Qgl_scf0100.1_g080970.1	1	1	1	1	AT1G48090.2	AT1G48090	calcium-dependent lipid-binding family protein
OG0012183	g22330	Lthed_scf0100.1_g027760.1	Qgl_scf0100.1_g080880.1	1	1	1	1	AT1G48100.1	AT1G48100	Pectin lyase-like superfamily protein
OG0012185	g15031	Lthed_scf0110.1_g040850.1	Qgl_scf0110.1_g048750.1	1	1	1	1	AT1G48175.1	emb2191	Cytidine/deoxycytidylate deaminase family protein
OG0012189	g11793	Lthed_scf0100.1_g058790.1	Qgl_scf0100.1_g053590.1	1	1	1	1	AT1G48360.2	AT1G48360	zinc ion binding/nucleic acid binding/hydrolase
OG0012190	g34865	Lthed_scf0070.1_g063950.1	Qgl_scf0080.1_g056050.1	1	1	1	1	AT1G48420.1	D-CDES	D-cysteine desulfhydrase
OG0012191	g29678	Lthed_scf0070.1_g057570.1	Qgl_scf0080.1_g050190.1	1	1	1	1	AT1G48570.1	AT1G48570	zinc finger (Ran-binding) family protein
OG0012193	g34691	Lthed_scf0070.1_g049970.1	Qgl_scf0080.1_g041880.1	1	1	1	1	AT1G48790.1	AMSH1	associated molecule with the SH3 domain of STAM 1
OG0012194	g6921	Lthed_scf0040.1_g022670.1	Qgl_scf0050.1_g113970.1	1	1	1	1	AT1G48850.1	EMB1144	chorismate synthase, putative / 5-enolpyruvylshikimate-3-phosphate phospholyase
OG0012195	g29339	Lthed_scf0100.1_g062060.1	Qgl_scf0100.1_g051010.1	1	1	1	1	AT1G48880.1	TBL7	TRICHOME BIREFRINGENCE-LIKE 7
OG0012196	g36642	Lthed_scf0070.1_g045040.1	Qgl_scf0080.1_g038190.1	1	1	1	1	AT1G48950.1	AT1G48950	C3HC zinc finger-like protein
OG0012197	g36639	Lthed_scf0070.1_g045350.1	Qgl_scf0080.1_g038560.1	1	1	1	1	AT1G48960.1	AT1G48960	Adenine nucleotide alpha hydrolases-like superfamily protein
OG0012198	g29802	Lthed_scf0070.1_g048480.1	Qgl_scf0080.1_g040650.1	1	1	1	1	AT1G49050.1	AT1G49050	Eukaryotic aspartyl protease family protein
OG0012200	g31078	Lthed_scf0030.1_g076480.1	Qgl_scf0010.1_g110080.1	1	1	1	1	AT1G49245.1	AT1G49245	Prefoldin chaperone subunit family protein
OG0012202	g25994	Lthed_scf0080.1_g024240.1	Qgl_scf0070.1_g087760.1	1	1	1	1	AT1G49380.1	AT1G49380	cytochrome c biogenesis protein family
OG0012204	g26024	Lthed_scf0080.1_g049140.1	Qgl_scf0070.1_g063100.1	1	1	1	1	AT1G49975.1	AT1G49975	photosystem I reaction center subunit N
OG0012205	g26016	Lthed_scf0080.1_g050940.1	Qgl_scf0070.1_g061500.1	1	1	1	1	AT1G50000.1	AT1G50000	methyltransferase
OG0012206	g15678	Lthed_scf0080.1_g052730.1	Qgl_scf0070.1_g060750.1	1	1	1	1	AT1G50030.1	TOR	target of rapamycin
OG0012208	g12035	Lthed_scf0030.1_g123710.1	Qgl_scf0010.1_g052900.1	1	1	1	1	AT1G50120.2	AT1G50120	immunoglobulin
OG0012209	g5192	Lthed_scf0050.1_g058700.1	Qgl_scf0040.1_g063140.1	1	1	1	1	AT1G50200.2	ALATS	Alanyl-tRNA synthetase
OG0012210	g22106	Lthed_scf0050.1_g059630.1	Qgl_scf0040.1_g065020.1	1	1	1	1	AT1G50300.1	TAF15	TBP-associated factor 15
OG0012211	g5253	Lthed_scf0050.1_g049880.1	Qgl_scf0040.1_g056020.1	1	1	1	1	AT1G50320.1	THX	thioredoxin X
OG0012212	g33954	Lthed_scf0020.1_g177960.1	Qgl_scf0030.1_g006340.1	1	1	1	1	AT1G50430.1	DWF5	Ergosterol biosynthesis ERG4/ERG24 family
OG0012213	g38126	Lthed_scf0020.1_g176670.1	Qgl_scf0030.1_g007710.1	1	1	1	1	AT1G50440.1	AT1G50440	RING/FYVE/PHD zinc finger superfamily protein
OG0012214	g35709	Lthed_scf0060.1_g033350.1	Qgl_scf0090.1_g084690.1	1	1	1	1	AT1G50450.1	AT1G50450	Saccharopine dehydrogenase
OG0012215	g753	Lthed_scf0060.1_g002370.1	Qgl_scf0090.1_g099080.1	1	1	1	1	AT1G50480.1	THFS	10-formyltetrahydrofolate synthetase
OG0012216	g536	Lthed_scf0060.1_g032710.1	Qgl_scf0090.1_g085300.1	1	1	1	1	AT1G50510.1	AT1G50510	indigoidine synthase A family protein
OG0012217	g1869	Lthed_scf0040.1_g119720.1	Qgl_scf0050.1_g021270.1	1	1	1	1	AT1G50730.1	AT1G50730	hypothetical protein
OG0012218	g39736	Lthed_scf0040.1_g114250.1	Qgl_scf0050.1_g028130.1	1	1	1	1	AT1G50940.1	ETFALPHA	electron transfer flavoprotein alpha
OG0012220	g33959	Lthed_scf0120.1_g002510.1	Qgl_scf0120.1_g002630.1	1	1	1	1	AT1G51080.1	AT1G51080	golgin family A protein
OG0012221	g35761	Lthed_scf0060.1_g014300.1	Qgl_scf0090.1_g107690.1	1	1	1	1	AT1G51310.1	AT1G51310	tRNA (5-methylaminomethyl-2-thiouridylate)-methyltransferase
OG0012224	g38131	Lthed_scf0020.1_g176520.1	Qgl_scf0030.1_g007820.1	1	1	1	1	AT1G51540.1	AT1G51540	Galactose oxidase/kelch repeat superfamily protein
OG0012225	g38132	Lthed_scf0020.1_g176420.1	Qgl_scf0030.1_g007840.1	1	1	1	1	AT1G51550.1	AT1G51550	Kelch repeat-containing F-box family protein
OG0012228	g38565	Lthed_scf0020.1_g034110.1	Qgl_scf0030.1_g148770.1	1	1	1	1	AT1G52080.1	AR791	actin binding protein family
OG0012229	g38530	Lthed_scf0020.1_g038400.1	Qgl_scf0030.1_g143890.1	1	1	1	1	AT1G52155.1	AT1G52155	transmembrane protein
OG0012230	g31185	Lthed_scf0020.1_g040610.1	Qgl_scf0030.1_g142100.1	1	1	1	1	AT1G52220.1	AT1G52220	CURVATURE THYLAKOID protein
OG0012231	g31194	Lthed_scf0020.1_g041220.1	Qgl_scf0030.1_g141170.1	1	1	1	1	AT1G52245.1	AT1G52245	dynein light chain LC6, flagellar outer arm-like protein
OG0012232	g25650	Lthed_scf0090.1_g001920.1	Qgl_scf0060.1_g115170.1	1	1	1	1	AT1G52310.1	AT1G52310	protein kinase family protein / C-type lectin domain-containing protein
OG0012233	g13081	Lthed_scf0020.1_g060420.1	Qgl_scf0030.1_g120020.1	1	1	1	1	AT1G52500.2	MMH-1	MUTM homolog-1
OG0012234	g38308	Lthed_scf0020.1_g059900.1	Qgl_scf0030.1_g120210.1	1	1	1	1	AT1G52510.1	AT1G52510	alpha/beta-Hydrolases superfamily protein
OG0012235	g38310	Lthed_scf0020.1_g057230.1	Qgl_scf0030.1_g122500.1	1	1	1	1	AT1G52520.1	FRS6	FAR1-related sequence 6
OG0012236	g38314	Lthed_scf0020.1_g057250.1	Qgl_scf0030.1_g122470.1	1	1	1	1	AT1G52530.1	AT1G52530	Hus1-like protein
OG0012240	g31300	Lthed_scf0020.1_g054870.1	Qgl_scf0030.1_g125930.1	1	1	1	1	AT1G52590.1	AT1G52590	Putative thiol-disulfide oxidoreductase DCC
OG0012241	g38361	Lthed_scf0110.1_g011010.1	Qgl_scf0110.1_g074790.1	1	1	1	1	AT1G52630.1	AT1G52630	O-fucosyltransferase family protein
OG0012242	g38371	Lthed_scf0020.1_g054850.1	Qgl_scf0030.1_g125940.1	1	1	1	1	AT1G52640.1	AT1G52640	Pentatricopeptide repeat (PPR) superfamily protein
OG0012244	g38407	Lthed_scf0020.1_g052830.1	Qgl_scf0030.1_g128220.1	1	1	1	1	AT1G52780.1	AT1G52780	PII, uridylyltransferase (DUF2921)
OG0012247	g39596	Lthed_scf0040.1_g102200.1	Qgl_scf0050.1_g039440.1	1	1	1	1	AT1G52870.2	AT1G52870	Peroxisomal membrane 22 kDa (Mpv17/PMP22) family protein
OG0012248	g1665	Lthed_scf0040.1_g100550.1	Qgl_scf0050.1_g040710.1	1	1	1	1	AT1G52980.1	AtNug2	GTP-binding family protein
OG0012249	g39541	Lthed_scf0040.1_g095780.1	Qgl_scf0050.1_g043760.1	1	1	1	1	AT1G53050.1	AT1G53050	Protein kinase superfamily protein
OG0012251	g1642	Lthed_scf0040.1_g095360.1	Qgl_scf0050.1_g044360.1	1	1	1	1	AT1G53120.1	AT1G53120	RNA-binding S4 domain-containing protein
OG0012254	g34571	Lthed_scf0080.1_g063870.1	Qgl_scf0070.1_g053790.1	1	1	1	1	AT1G53200.1	AT1G53200	TAF RNA polymerase I subunit A
OG0012255	g34552	Lthed_scf0040.1_g077870.1	Qgl_scf0050.1_g057720.1	1	1	1	1	AT1G53250.1	AT1G53250	histone-lysine N-methyltransferase, H3 lysine-79 specific-like protein
OG0012257	g34518	Lthed_scf0040.1_g021600.1	Qgl_scf0050.1_g115510.1	1	1	1	1	AT1G53330.1	AT1G53330	Pentatricopeptide repeat (PPR) superfamily protein
OG0012258	g34877	Lthed_scf0070.1_g062460.1	Qgl_scf0080.1_g054570.1	1	1	1	1	AT1G53345.1	AT1G53345	DHHA1 domain protein
OG0012260	g34255	Lthed_scf0030.1_g042890.1	Qgl_scf0010.1_g148000.1	1	1	1	1	AT1G53530.1	AT1G53530	Peptidase S24/S26A/S26B/S26C family protein
OG0012262	g34169	Lthed_scf0040.1_g105190.1	Qgl_scf0050.1_g046800.1	1	1	1	1	AT1G53670.1	MSRB1	methionine sulfoxide reductase B 1
OG0012263	g38192	Lthed_scf0050.1_g046590.1	Qgl_scf0040.1_g052020.1	1	1	1	1	AT1G53710.1	AT1G53710	Calcineurin-like metallo-phosphoesterase superfamily protein
OG0012264	g30865	Lthed_scf0020.1_g002430.1	Qgl_scf0030.1_g188290.1	1	1	1	1	AT1G53760.1	AT1G53760	K+-H+ exchange-like protein
OG0012265	g38741	Lthed_scf0020.1_g004970.1	Qgl_scf0030.1_g185500.1	1	1	1	1	AT1G54050.1	AT1G54050	HSP20-like chaperones superfamily protein
OG0012266	g479	Lthed_scf0020.1_g009290.1	Qgl_scf0030.1_g180010.1	1	1	1	1	AT1G54140.1	TAFII21	TATA binding protein associated factor 21kDa subunit
OG0012267	g22310	Lthed_scf0030.1_g006270.1	Qgl_scf0010.1_g186160.1	1	1	1	1	AT1G54310.2	AT1G54310	S-adenosyl-L-methionine-dependent methyltransferases superfamily protein
OG0012268	g16463	Lthed_scf0030.1_g000410.1	Qgl_scf0010.1_g192780.1	1	1	1	1	AT1G54350.1	ABCD2	ABC transporter family protein
OG0012269	g13012	Lthed_scf0110.1_g037810.1	Qgl_scf0110.1_g050890.1	1	1	1	1	AT1G54390.2	ING2	PHD finger protein-like protein
OG0012270	g13146	Lthed_scf0110.1_g033270.1	Qgl_scf0110.1_g054230.1	1	1	1	1	AT1G54410.1	AT1G54410	dehydrin family protein
OG0012271	g12910	Lthed_scf0050.1_g084730.1	Qgl_scf0040.1_g093220.1	1	1	1	1	AT1G54460.1	AT1G54460	TPX2 (targeting protein for Xklp2) protein family
OG0012276	g12702	Lthed_scf0050.1_g099680.1	Qgl_scf0040.1_g119060.1	1	1	1	1	AT1G54990.1	AXR4	alpha/beta-Hydrolases superfamily protein
OG0012277	g31052	Lthed_scf0020.1_g026080.1	Qgl_scf0030.1_g161970.1	1	1	1	1	AT1G55170.1	AT1G55170	DNA double-strand break repair protein
OG0012278	g35963	Lthed_scf0060.1_g019990.1	Qgl_scf0090.1_g102480.1	1	1	1	1	AT1G55280.2	AT1G55280	Lipase/lipooxygenase, PLAT/LH2 family protein
OG0012280	g35993	Lthed_scf0060.1_g001550.1	Qgl_scf0090.1_g099820.1	1	1	1	1	AT1G55325.2	GCT	RNA polymerase II transcription mediator
OG0012282	g13014	Lthed_scf0110.1_g037730.1	Qgl_scf0110.1_g051000.1	1	1	1	1	AT1G55370.2	NDF5	NDH-dependent cyclic electron flow 5
OG0012284	g2068	Lthed_scf0040.1_g133100.1	Qgl_scf0050.1_g008710.1	1	1	1	1	AT1G55590.1	AT1G55590	RNI-like superfamily protein
OG0012287	g40046	Lthed_scf0040.1_g127820.1	Qgl_scf0050.1_g012200.1	1	1	1	1	AT1G55915.2	AT1G55915	zinc ion binding protein
OG0012290	g34479	Lthed_scf0030.1_g034840.1	Qgl_scf0010.1_g158160.1	1	1	1	1	AT1G56050.1	AT1G56050	GTP-binding protein-like protein
OG0012291	g34452	Lthed_scf0030.1_g026960.1	Qgl_scf0010.1_g162610.1	1	1	1	1	AT1G56090.2	AT1G56090	Tetratricopeptide repeat (TPR)-like superfamily protein
OG0012292	g25143	Lthed_scf0010.1_g094190.1	Qgl_scf0020.1_g090640.1	1	1	1	1	AT1G56290.1	AT1G56290	CwfJ-like family protein
OG0012293	g8170	Lthed_scf0050.1_g109230.1	Qgl_scf0040.1_g130810.1	1	1	1	1	AT1G56300.1	AT1G56300	Chaperone DnaJ-domain superfamily protein
OG0012295	g20399	Lthed_scf0050.1_g116070.1	Qgl_scf0040.1_g142520.1	1	1	1	1	AT1G56350.1	AT1G56350	Peptide chain release factor 2
OG0012296	g6479	Lthed_scf0050.1_g116000.1	Qgl_scf0040.1_g142280.1	1	1	1	1	AT1G56423.1	AT1G56423	hypothetical protein
OG0012297	g11069	Lthed_scf0050.1_g115750.1	Qgl_scf0040.1_g141970.1	1	1	1	1	AT1G56440.1	TPR5	Tetratricopeptide repeat (TPR)-like superfamily protein
OG0012298	g6503	Lthed_scf0050.1_g111040.1	Qgl_scf0040.1_g132640.1	1	1	1	1	AT1G56590.1	ZIP4	Clathrin adaptor complexes medium subunit family protein
OG0012299	g14714	Lthed_scf0010.1_g006860.1	Qgl_scf0020.1_g008520.1	1	1	1	1	AT1G57770.1	AT1G57770	FAD/NAD(P)-binding oxidoreductase family protein
OG0012300	g7998	Lthed_scf0110.1_g077960.1	Qgl_scf0110.1_g017910.1	1	1	1	1	AT1G57790.1	AT1G57790	F-box family protein
OG0012301	g3968	Lthed_scf0010.1_g007900.1	Qgl_scf0020.1_g009430.1	1	1	1	1	AT1G58025.2	AT1G58025	DNA-binding bromodomain-containing protein
OG0012303	g32661	Lthed_scf0090.1_g030090.1	Qgl_scf0060.1_g080180.1	1	1	1	1	AT1G58230.1	AT1G58230	binding protein
OG0012304	g11536	Lthed_scf0090.1_g030180.1	Qgl_scf0060.1_g079930.1	1	1	1	1	AT1G58250.2	SAB	HYPERSENSITIVE TO PI STARVATION 4
OG0012305	g32585	Lthed_scf0010.1_g197520.1	Qgl_scf0020.1_g191390.1	1	1	1	1	AT1G58370.2	RXF12	glycosyl hydrolase family 10 protein / carbohydrate-binding domain-containing protein
OG0012308	g32531	Lthed_scf0120.1_g075990.1	Qgl_scf0120.1_g067860.1	1	1	1	1	AT1G59600.1	ZCW7	ZCW7
OG0012309	g20317	Lthed_scf0050.1_g015410.1	Qgl_scf0040.1_g017270.1	1	1	1	1	AT1G59720.1	CRR28	Tetratricopeptide repeat (TPR)-like superfamily protein
OG0012310	g8663	Lthed_scf0010.1_g002930.1	Qgl_scf0020.1_g005330.1	1	1	1	1	AT1G59740.1	AT1G59740	Major facilitator superfamily protein
OG0012311	g8665	Lthed_scf0010.1_g003030.1	Qgl_scf0020.1_g005360.1	1	1	1	1	AT1G59750.1	ARF1	auxin response factor 1
OG0012312	g8667	Lthed_scf0010.1_g070190.1	Qgl_scf0020.1_g067650.1	1	1	1	1	AT1G59760.1	MTR4	RNA helicase, ATP-dependent, SK12/DOB1 protein
OG0012314	g4532	Lthed_scf0050.1_g016880.1	Qgl_scf0040.1_g018430.1	1	1	1	1	AT1G59840.1	CCB4	cofactor assembly of complex C
OG0012316	g25277	Lthed_scf0100.1_g039100.1	Qgl_scf0100.1_g067860.1	1	1	1	1	AT1G60000.1	AT1G60000	RNA-binding (RRM/RBD/RNP motifs) family protein
OG0012319	g18946	Lthed_scf0010.1_g104070.1	Qgl_scf0020.1_g097420.1	1	1	1	1	AT1G60640.1	AT1G60640	stress response protein
OG0012321	g39293	Lthed_scf0020.1_g168690.1	Qgl_scf0030.1_g014760.1	1	1	1	1	AT1G61340.1	FBS1	F-box family protein
OG0012322	g32851	Lthed_scf0030.1_g049930.1	Qgl_scf0010.1_g141400.1	1	1	1	1	AT1G61520.1	LHCA3	PSI type III chlorophyll a/b-binding protein
OG0012325	g1400	Lthed_scf0020.1_g166620.1	Qgl_scf0030.1_g016390.1	1	1	1	1	AT1G61620.1	AT1G61620	phosphoinositide binding protein
OG0012326	g1454	Lthed_scf0020.1_g160940.1	Qgl_scf0030.1_g020470.1	1	1	1	1	AT1G61690.1	AT1G61690	phosphoinositide binding protein
OG0012327	g1458	Lthed_scf0020.1_g160500.1	Qgl_scf0030.1_g020920.1	1	1	1	1	AT1G61720.1	BAN	NAD(P)-binding Rossmann-fold superfamily protein
OG0012328	g1534	Lthed_scf0020.1_g156770.1	Qgl_scf0030.1_g025120.1	1	1	1	1	AT1G61770.1	AT1G61770	Chaperone DnaJ-domain superfamily protein
OG0012329	g1541	Lthed_scf0020.1_g156350.1	Qgl_scf0030.1_g025970.1	1	1	1	1	AT1G61780.1	AT1G61780	postsynaptic protein-like protein
OG0012330	g35334	Lthed_scf0060.1_g030430.1	Qgl_scf0090.1_g086600.1	1	1	1	1	AT1G62350.2	AT1G62350	Pentatricopeptide repeat (PPR) superfamily protein
OG0012332	g34632	Lthed_scf0020.1_g146670.1	Qgl_scf0030.1_g032810.1	1	1	1	1	AT1G62390.1	Phox2	Octicosapeptide/Phox/Bem1p (PB1) domain-containing protein / tetratricopeptide repeat (TPR)-containing protein
OG0012333	g22809	Lthed_scf0110.1_g072110.1	Qgl_scf0110.1_g023020.1	1	1	1	1	AT1G62730.1	AT1G62730	Terpenoid synthases superfamily protein
OG0012334	g8974	Lthed_scf0120.1_g025420.1	Qgl_scf0120.1_g021060.1	1	1	1	1	AT1G62750.1	SCO1	Translation elongation factor EFG/EF2 protein
OG0012335	g22816	Lthed_scf0120.1_g025460.1	Qgl_scf0120.1_g021120.1	1	1	1	1	AT1G62780.1	AT1G62780	dimethylallyl, adenosine tRNA methylthiotransferase
OG0012336	g12279	Lthed_scf0010.1_g172170.1	Qgl_scf0020.1_g167940.1	1	1	1	1	AT1G62830.1	LDL1	LSD1-like 1
OG0012337	g22835	Lthed_scf0120.1_g026450.1	Qgl_scf0120.1_g022780.1	1	1	1	1	AT1G62850.2	AT1G62850	Class I peptide chain release factor
OG0012339	g22861	Lthed_scf0120.1_g028280.1	Qgl_scf0120.1_g024530.1	1	1	1	1	AT1G62960.1	ACS10	ACC synthase 10
OG0012340	g8907	Lthed_scf0120.1_g030880.1	Qgl_scf0120.1_g026280.1	1	1	1	1	AT1G63000.1	NRS/ER	nucleotide-rhamnose synthase/epimerase-reductase
OG0012345	g12294	Lthed_scf0010.1_g171540.1	Qgl_scf0020.1_g167380.1	1	1	1	1	AT1G63610.1	AT1G63610	hypothetical protein
OG0012346	g22988	Lthed_scf0120.1_g067220.1	Qgl_scf0120.1_g059780.1	1	1	1	1	AT1G63680.1	MURE	ALBINO OR PALE-GREEN 13
OG0012347	g22993	Lthed_scf0120.1_g066990.1	Qgl_scf0120.1_g059560.1	1	1	1	1	AT1G63700.1	YDA	Protein kinase superfamily protein
OG0012350	g36118	Lthed_scf0100.1_g100550.1	Qgl_scf0100.1_g004060.1	1	1	1	1	AT1G63855.4	AT1G63855	Putative methyltransferase family protein
OG0012351	g23020	Lthed_scf0120.1_g065720.1	Qgl_scf0120.1_g058340.1	1	1	1	1	AT1G63910.1	AtMYB103	myb domain protein 103
OG0012352	g8815	Lthed_scf0120.1_g065670.1	Qgl_scf0120.1_g058320.1	1	1	1	1	AT1G63940.2	MDAR6	monodehydroascorbate reductase 6
OG0012353	g8783	Lthed_scf0010.1_g139320.1	Qgl_scf0020.1_g130140.1	1	1	1	1	AT1G64150.1	AT1G64150	Uncharacterized protein family (UPF0016)
OG0012355	g35025	Lthed_scf0070.1_g018720.1	Qgl_scf0080.1_g013780.1	1	1	1	1	AT1G64310.1	AT1G64310	Tetratricopeptide repeat (TPR)-like superfamily protein
OG0012356	g8740	Lthed_scf0010.1_g144150.1	Qgl_scf0020.1_g133970.1	1	1	1	1	AT1G64385.1	AT1G64385	transmembrane protein
OG0012357	g23172	Lthed_scf0010.1_g145370.1	Qgl_scf0020.1_g135810.1	1	1	1	1	AT1G64500.1	AT1G64500	Glutaredoxin family protein
OG0012358	g8682	Lthed_scf0010.1_g146370.1	Qgl_scf0020.1_g136820.1	1	1	1	1	AT1G64550.1	ABCF3	general control non-repressible 3
OG0012359	g1579	Lthed_scf0050.1_g011570.1	Qgl_scf0040.1_g012530.1	1	1	1	1	AT1G64570.1	DUO3	Homeodomain-like superfamily protein
OG0012361	g34092	Lthed_scf0010.1_g148610.1	Qgl_scf0020.1_g138940.1	1	1	1	1	AT1G64660.1	MGL	methionine gamma-lyase
OG0012362	g34101	Lthed_scf0010.1_g149270.1	Qgl_scf0020.1_g139490.1	1	1	1	1	AT1G64680.1	AT1G64680	beta-carotene isomerase D27
OG0012363	g34103	Lthed_scf0010.1_g149400.1	Qgl_scf0020.1_g139740.1	1	1	1	1	AT1G64690.3	BLT	branchless trichome
OG0012364	g5430	Lthed_scf0050.1_g075710.1	Qgl_scf0040.1_g084130.1	1	1	1	1	AT1G64790.2	ILA	ILITYHIA
OG0012365	g34261	Lthed_scf0020.1_g138470.1	Qgl_scf0030.1_g041180.1	1	1	1	1	AT1G64810.2	APO1	APO RNA-binding protein (DUF794)
OG0012367	g13083	Lthed_scf0030.1_g076470.1	Qgl_scf0010.1_g110090.1	1	1	1	1	AT1G64850.1	AT1G64850	Calcium-binding EF hand family protein
OG0012368	g13060	Lthed_scf0090.1_g037050.1	Qgl_scf0060.1_g074250.1	1	1	1	1	AT1G64860.1	SIGA	sigma factor A
OG0012369	g13055	Lthed_scf0090.1_g037150.1	Qgl_scf0060.1_g074190.1	1	1	1	1	AT1G64890.1	AT1G64890	Major facilitator superfamily protein
OG0012370	g13035	Lthed_scf0090.1_g038520.1	Qgl_scf0060.1_g073070.1	1	1	1	1	AT1G64980.2	CDI	Nucleotide-diphospho-sugar transferases superfamily protein
OG0012371	g13021	Lthed_scf0090.1_g039680.1	Qgl_scf0060.1_g071980.1	1	1	1	1	AT1G65000.1	AT1G65000	F-box only protein
OG0012372	g13019	Lthed_scf0090.1_g040180.1	Qgl_scf0060.1_g071390.1	1	1	1	1	AT1G65020.1	AT1G65020	plasma protein
OG0012373	g30738	Lthed_scf0020.1_g120470.1	Qgl_scf0030.1_g056560.1	1	1	1	1	AT1G65030.1	AT1G65030	Transducin/WD40 repeat-like superfamily protein
OG0012374	g39219	Lthed_scf0020.1_g085930.1	Qgl_scf0030.1_g096400.1	1	1	1	1	AT1G65070.2	AT1G65070	DNA mismatch repair protein MutS, type 2
OG0012379	g13245	Lthed_scf0060.1_g103430.1	Qgl_scf0090.1_g022400.1	1	1	1	1	AT1G65380.1	CLV2	Leucine-rich repeat (LRR) family protein
OG0012381	g6036	Lthed_scf0060.1_g129620.1	Qgl_scf0090.1_g003610.1	1	1	1	1	AT1G65540.1	LETM2	LETM1-like protein
OG0012385	g27507	Lthed_scf0010.1_g078330.1	Qgl_scf0020.1_g076190.1	1	1	1	1	AT1G65820.3	AT1G65820	microsomal glutathione s-transferase
OG0012387	g14975	Lthed_scf0010.1_g085020.1	Qgl_scf0020.1_g081700.1	1	1	1	1	AT1G65950.1	AT1G65950	Protein kinase superfamily protein
OG0012391	g27577	Lthed_scf0010.1_g089040.1	Qgl_scf0020.1_g084810.1	1	1	1	1	AT1G66330.1	AT1G66330	senescence-associated family protein
OG0012395	g27608	Lthed_scf0120.1_g007600.1	Qgl_scf0120.1_g006310.1	1	1	1	1	AT1G66520.1	pde194	formyltransferase
OG0012396	g27635	Lthed_scf0010.1_g104110.1	Qgl_scf0020.1_g097450.1	1	1	1	1	AT1G66730.1	LIG6	DNA LIGASE 6
OG0012397	g29784	Lthed_scf0070.1_g049010.1	Qgl_scf0080.1_g041120.1	1	1	1	1	AT1G67100.1	LBD40	LOB domain-containing protein 40
OG0012398	g27710	Lthed_scf0010.1_g098570.1	Qgl_scf0020.1_g094120.1	1	1	1	1	AT1G67140.2	SWEETIE	HEAT repeat-containing protein
OG0012399	g19061	Lthed_scf0010.1_g093800.1	Qgl_scf0020.1_g090350.1	1	1	1	1	AT1G67170.1	AT1G67170	sarcolemmal membrane-associated protein
OG0012400	g23359	Lthed_scf0050.1_g032590.1	Qgl_scf0040.1_g040030.1	1	1	1	1	AT1G67325.2	AT1G67325	Ran BP2/NZF zinc finger-like superfamily protein
OG0012401	g4831	Lthed_scf0050.1_g031660.1	Qgl_scf0040.1_g039380.1	1	1	1	1	AT1G67360.1	AT1G67360	Rubber elongation factor protein (REF)
OG0012402	g4823	Lthed_scf0050.1_g031150.1	Qgl_scf0040.1_g038490.1	1	1	1	1	AT1G67420.4	AT1G67420	Zn-dependent exopeptidases superfamily protein
OG0012403	g4818	Lthed_scf0050.1_g030780.1	Qgl_scf0040.1_g038360.1	1	1	1	1	AT1G67480.1	AT1G67480	Galactose oxidase/kelch repeat superfamily protein
OG0012404	g23331	Lthed_scf0050.1_g029390.1	Qgl_scf0040.1_g036490.1	1	1	1	1	AT1G67550.1	URE	urease
OG0012405	g23324	Lthed_scf0050.1_g029250.1	Qgl_scf0040.1_g036180.1	1	1	1	1	AT1G67590.1	AT1G67590	Remorin family protein
OG0012406	g23312	Lthed_scf0050.1_g029030.1	Qgl_scf0040.1_g035950.1	1	1	1	1	AT1G67630.1	POLA2	DNA polymerase alpha 2
OG0012408	g23791	Lthed_scf0040.1_g045390.1	Qgl_scf0050.1_g092580.1	1	1	1	1	AT1G67930.1	AT1G67930	Golgi transport complex protein-like protein
OG0012409	g33897	Lthed_scf0050.1_g069170.1	Qgl_scf0040.1_g075650.1	1	1	1	1	AT1G67970.1	HSFA8	heat shock transcription factor A8
OG0012410	g14398	Lthed_scf0050.1_g070780.1	Qgl_scf0040.1_g077580.1	1	1	1	1	AT1G68050.1	FKF1	flavin-binding, kelch repeat, f box 1
OG0012411	g4140	Lthed_scf0010.1_g011750.1	Qgl_scf0020.1_g012350.1	1	1	1	1	AT1G68140.1	AT1G68140	zinc finger/BTB domain protein, putative (DUF1644)
OG0012415	g21940	Lthed_scf0060.1_g079890.1	Qgl_scf0090.1_g039720.1	1	1	1	1	AT1G68410.1	AT1G68410	Protein phosphatase 2C family protein
OG0012416	g3936	Lthed_scf0100.1_g007830.1	Qgl_scf0100.1_g098000.1	1	1	1	1	AT1G68470.1	AT1G68470	Exostosin family protein
OG0012418	g22043	Lthed_scf0050.1_g054400.1	Qgl_scf0040.1_g060750.1	1	1	1	1	AT1G68720.1	TADA	tRNA arginine adenosine deaminase
OG0012421	g22014	Lthed_scf0060.1_g099660.1	Qgl_scf0090.1_g025540.1	1	1	1	1	AT1G68830.1	STN7	Serine/Threonine kinase domain protein
OG0012423	g22076	Lthed_scf0050.1_g046740.1	Qgl_scf0040.1_g051970.1	1	1	1	1	AT1G68890.1	PHYLLO	2-oxoglutarate decarboxylase/hydro-lyase/magnesium ion-binding protein
OG0012424	g9620	Lthed_scf0050.1_g000260.1	Qgl_scf0040.1_g000450.1	1	1	1	1	AT1G68910.1	WIT2	WPP domain-interacting protein 2
OG0012426	g12500	Lthed_scf0050.1_g003120.1	Qgl_scf0040.1_g003160.1	1	1	1	1	AT1G69210.1	AT1G69210	Uncharacterized protein family UPF0090
OG0012429	g15952	Lthed_scf0050.1_g014670.1	Qgl_scf0040.1_g016450.1	1	1	1	1	AT1G69830.1	AMY3	alpha-amylase-like 3
OG0012430	g4508	Lthed_scf0050.1_g015560.1	Qgl_scf0040.1_g017400.1	1	1	1	1	AT1G69910.1	AT1G69910	Protein kinase superfamily protein
OG0012431	g4521	Lthed_scf0050.1_g016160.1	Qgl_scf0040.1_g018010.1	1	1	1	1	AT1G69935.1	SHW1	short hypocotyl in white light1
OG0012432	g20332	Lthed_scf0050.1_g016720.1	Qgl_scf0040.1_g018280.1	1	1	1	1	AT1G69980.1	AT1G69980	structural polyprotein
OG0012433	g4537	Lthed_scf0050.1_g016980.1	Qgl_scf0040.1_g018490.1	1	1	1	1	AT1G70070.1	EMB25	DEAD/DEAH box helicase
OG0012434	g4544	Lthed_scf0050.1_g017370.1	Qgl_scf0040.1_g018570.1	1	1	1	1	AT1G70150.1	AT1G70150	zinc ion binding protein
OG0012435	g16401	Lthed_scf0080.1_g088320.1	Qgl_scf0070.1_g024910.1	1	1	1	1	AT1G70190.1	AT1G70190	ribosomal protein L7/L12 domain-containing protein
OG0012440	g20422	Lthed_scf0050.1_g019650.1	Qgl_scf0040.1_g026770.1	1	1	1	1	AT1G70520.1	CRK2	cysteine-rich RLK (RECEPTOR-like protein kinase) 2
OG0012441	g20435	Lthed_scf0050.1_g020910.1	Qgl_scf0040.1_g027760.1	1	1	1	1	AT1G70590.1	AT1G70590	F-box family protein
OG0012442	g20444	Lthed_scf0050.1_g021600.1	Qgl_scf0040.1_g028070.1	1	1	1	1	AT1G70610.1	ABCB26	transporter associated with antigen processing protein 1
OG0012444	g20446	Lthed_scf0050.1_g021640.1	Qgl_scf0040.1_g028100.1	1	1	1	1	AT1G70630.3	AT1G70630	Nucleotide-diphospho-sugar transferase family protein
OG0012445	g17296	Lthed_scf0050.1_g073810.1	Qgl_scf0040.1_g081340.1	1	1	1	1	AT1G70820.1	AT1G70820	phosphoglucomutase, putative / glucose phosphomutase
OG0012446	g12259	Lthed_scf0060.1_g010540.1	Qgl_scf0090.1_g114720.1	1	1	1	1	AT1G71000.1	AT1G71000	Chaperone DnaJ-domain superfamily protein
OG0012447	g21889	Lthed_scf0060.1_g011110.1	Qgl_scf0090.1_g113780.1	1	1	1	1	AT1G71060.1	AT1G71060	Tetratricopeptide repeat (TPR)-like superfamily protein
OG0012448	g6105	Lthed_scf0010.1_g128000.1	Qgl_scf0020.1_g118980.1	1	1	1	1	AT1G71210.1	AT1G71210	Pentatricopeptide repeat (PPR) superfamily protein
OG0012449	g20256	Lthed_scf0010.1_g010650.1	Qgl_scf0020.1_g011280.1	1	1	1	1	AT1G71220.3	EBS1	EMS-MUTAGENIZED BRI1 SUPPRESSOR 1
OG0012450	g4134	Lthed_scf0080.1_g108520.1	Qgl_scf0070.1_g002120.1	1	1	1	1	AT1G71240.1	AT1G71240	chromosome-partitioning protein, putative (DUF639)
OG0012452	g32890	Lthed_scf0090.1_g000960.1	Qgl_scf0060.1_g116520.1	1	1	1	1	AT1G71310.1	RAD52-1	cobalt ion binding protein
OG0012453	g32856	Lthed_scf0120.1_g006190.1	Qgl_scf0120.1_g004770.1	1	1	1	1	AT1G71420.1	AT1G71420	Tetratricopeptide repeat (TPR)-like superfamily protein
OG0012454	g11702	Lthed_scf0090.1_g002200.1	Qgl_scf0060.1_g113720.1	1	1	1	1	AT1G71440.1	PFI	tubulin folding cofactor E / Pfifferling (PFI)
OG0012455	g23803	Lthed_scf0090.1_g005540.1	Qgl_scf0060.1_g110490.1	1	1	1	1	AT1G71692.1	AGL12	AGAMOUS-like 12
OG0012456	g24031	Lthed_scf0010.1_g129480.1	Qgl_scf0020.1_g121980.1	1	1	1	1	AT1G71696.2	SOL1	carboxypeptidase D
OG0012457	g24020	Lthed_scf0010.1_g129890.1	Qgl_scf0020.1_g122360.1	1	1	1	1	AT1G71720.1	PDE338	Nucleic acid-binding proteins superfamily
OG0012459	g24015	Lthed_scf0010.1_g130300.1	Qgl_scf0020.1_g122530.1	1	1	1	1	AT1G71750.2	HGPT	Hypoxanthine-guanine phosphoribosyltransferase
OG0012461	g24010	Lthed_scf0010.1_g130840.1	Qgl_scf0020.1_g122990.1	1	1	1	1	AT1G71780.1	AT1G71780	WD repeat protein
OG0012462	g24007	Lthed_scf0010.1_g130920.1	Qgl_scf0020.1_g123020.1	1	1	1	1	AT1G71790.1	CPB	Subunits of heterodimeric actin filament capping protein Capz superfamily
OG0012463	g23856	Lthed_scf0010.1_g137220.1	Qgl_scf0020.1_g128500.1	1	1	1	1	AT1G71990.1	FUT13	fucosyltransferase 13
OG0012464	g22515	Lthed_scf0090.1_g099290.1	Qgl_scf0060.1_g002090.1	1	1	1	1	AT1G72030.1	AT1G72030	Acyl-CoA N-acyltransferases (NAT) superfamily protein
OG0012465	g23844	Lthed_scf0090.1_g007470.1	Qgl_scf0060.1_g108300.1	1	1	1	1	AT1G72050.3	TFIIIA	transcription factor IIIA
OG0012467	g32939	Lthed_scf0010.1_g153210.1	Qgl_scf0020.1_g143300.1	1	1	1	1	AT1G72090.1	AT1G72090	Methylthiotransferase
OG0012468	g16028	Lthed_scf0010.1_g027280.1	Qgl_scf0020.1_g027160.1	1	1	1	1	AT1G72275.1	AT1G72275	LOW protein: nuclease-like protein
OG0012470	g38765	Lthed_scf0020.1_g002980.1	Qgl_scf0030.1_g187600.1	1	1	1	1	AT1G72320.1	PUM23	pumilio 23
OG0012471	g38725	Lthed_scf0020.1_g007540.1	Qgl_scf0030.1_g181070.1	1	1	1	1	AT1G72390.1	AT1G72390	nuclear receptor coactivator
OG0012472	g30902	Lthed_scf0020.1_g004960.1	Qgl_scf0030.1_g185510.1	1	1	1	1	AT1G72440.1	EDA25	CCAAT-binding factor
OG0012473	g30931	Lthed_scf0020.1_g008470.1	Qgl_scf0030.1_g180430.1	1	1	1	1	AT1G72480.1	AT1G72480	Lung seven transmembrane receptor family protein
OG0012474	g30951	Lthed_scf0020.1_g009220.1	Qgl_scf0030.1_g180130.1	1	1	1	1	AT1G72560.1	PSD	ARM repeat superfamily protein
OG0012475	g30968	Lthed_scf0020.1_g015040.1	Qgl_scf0030.1_g174590.1	1	1	1	1	AT1G72640.1	AT1G72640	NAD(P)-binding Rossmann-fold superfamily protein
OG0012476	g31038	Lthed_scf0020.1_g020490.1	Qgl_scf0030.1_g169280.1	1	1	1	1	AT1G72690.1	AT1G72690	neurofilament heavy protein
OG0012477	g38676	Lthed_scf0020.1_g019030.1	Qgl_scf0030.1_g171310.1	1	1	1	1	AT1G72790.1	AT1G72790	hydroxyproline-rich glycoprotein family protein
OG0012481	g38234	Lthed_scf0020.1_g069620.1	Qgl_scf0030.1_g111220.1	1	1	1	1	AT1G73060.1	LPA3	Low PSII Accumulation 3
OG0012483	g30851	Lthed_scf0020.1_g171790.1	Qgl_scf0030.1_g010940.1	1	1	1	1	AT1G73110.1	AT1G73110	P-loop containing nucleoside triphosphate hydrolases superfamily protein
OG0012485	g32053	Lthed_scf0040.1_g076980.1	Qgl_scf0050.1_g058740.1	1	1	1	1	AT1G73170.3	AT1G73170	P-loop containing nucleoside triphosphate hydrolases superfamily protein
OG0012486	g6238	Lthed_scf0090.1_g042770.1	Qgl_scf0060.1_g069820.1	1	1	1	1	AT1G73177.1	BNS	bonsai
OG0012487	g34881	Lthed_scf0020.1_g122100.1	Qgl_scf0030.1_g055380.1	1	1	1	1	AT1G73240.1	AT1G73240	nucleoporin protein Ndc1-Nup protein
OG0012488	g29574	Lthed_scf0070.1_g066820.1	Qgl_scf0080.1_g057890.1	1	1	1	1	AT1G73320.1	AT1G73320	S-adenosyl-L-methionine-dependent methyltransferases superfamily protein
OG0012490	g34869	Lthed_scf0020.1_g117030.1	Qgl_scf0030.1_g062570.1	1	1	1	1	AT1G73400.1	AT1G73400	Pentatricopeptide repeat (PPR) superfamily protein
OG0012491	g14804	Lthed_scf0010.1_g016560.1	Qgl_scf0020.1_g016720.1	1	1	1	1	AT1G73430.1	AT1G73430	sec34-like family protein
OG0012493	g29610	Lthed_scf0070.1_g064640.1	Qgl_scf0080.1_g056740.1	1	1	1	1	AT1G73470.3	AT1G73470	hypothetical protein
OG0012494	g34720	Lthed_scf0070.1_g051590.1	Qgl_scf0080.1_g044640.1	1	1	1	1	AT1G73740.1	AT1G73740	UDP-Glycosyltransferase superfamily protein
OG0012495	g34674	Lthed_scf0070.1_g048900.1	Qgl_scf0080.1_g041030.1	1	1	1	1	AT1G73875.1	AT1G73875	DNAse I-like superfamily protein
OG0012496	g30096	Lthed_scf0070.1_g046470.1	Qgl_scf0080.1_g039090.1	1	1	1	1	AT1G73930.1	AT1G73930	polarity axis stabilization protein
OG0012497	g30091	Lthed_scf0070.1_g045970.1	Qgl_scf0080.1_g038820.1	1	1	1	1	AT1G73960.1	TAF2	TBP-associated factor 2
OG0012498	g30070	Lthed_scf0070.1_g043600.1	Qgl_scf0080.1_g037030.1	1	1	1	1	AT1G73980.1	AT1G73980	Phosphoribulokinase / Uridine kinase family
OG0012499	g30086	Lthed_scf0070.1_g045050.1	Qgl_scf0080.1_g038200.1	1	1	1	1	AT1G74070.1	AT1G74070	Cyclophilin-like peptidyl-prolyl cis-trans isomerase family protein
OG0012500	g29311	Lthed_scf0070.1_g039680.1	Qgl_scf0080.1_g033950.1	1	1	1	1	AT1G74120.1	AT1G74120	Mitochondrial transcription termination factor family protein
OG0012501	g37800	Lthed_scf0070.1_g038490.1	Qgl_scf0080.1_g032830.1	1	1	1	1	AT1G74240.1	AT1G74240	Mitochondrial substrate carrier family protein
OG0012502	g37801	Lthed_scf0070.1_g038330.1	Qgl_scf0080.1_g032810.1	1	1	1	1	AT1G74250.1	AT1G74250	DNAJ heat shock N-terminal domain-containing protein
OG0012503	g10916	Lthed_scf0040.1_g011970.1	Qgl_scf0050.1_g122780.1	1	1	1	1	AT1G74260.1	PUR4	purine biosynthesis 4
OG0012504	g9200	Lthed_scf0120.1_g002760.1	Qgl_scf0120.1_g002720.1	1	1	1	1	AT1G74340.1	DPMS2	dolichol phosphate-mannose biosynthesis regulatory protein-like protein
OG0012505	g29190	Lthed_scf0070.1_g034360.1	Qgl_scf0080.1_g028290.1	1	1	1	1	AT1G74460.1	AT1G74460	GDSL-like Lipase/Acylhydrolase superfamily protein
OG0012506	g29189	Lthed_scf0070.1_g034350.1	Qgl_scf0080.1_g028270.1	1	1	1	1	AT1G74470.1	AT1G74470	Pyridine nucleotide-disulfide oxidoreductase family protein
OG0012509	g29163	Lthed_scf0070.1_g032960.1	Qgl_scf0080.1_g026860.1	1	1	1	1	AT1G74530.3	AT1G74530	transmembrane protein
OG0012511	g29179	Lthed_scf0070.1_g033960.1	Qgl_scf0080.1_g028030.1	1	1	1	1	AT1G74680.1	AT1G74680	Exostosin family protein
OG0012512	g29131	Lthed_scf0070.1_g031050.1	Qgl_scf0080.1_g025610.1	1	1	1	1	AT1G74720.1	QKY	C2 calcium/lipid-binding plant phosphoribosyltransferase family protein
OG0012513	g29128	Lthed_scf0070.1_g030950.1	Qgl_scf0080.1_g025470.1	1	1	1	1	AT1G74730.1	AT1G74730	transmembrane protein, putative (DUF1118)
OG0012514	g37733	Lthed_scf0070.1_g027230.1	Qgl_scf0080.1_g021850.1	1	1	1	1	AT1G74850.1	PTAC2	plastid transcriptionally active 2
OG0012515	g21624	Lthed_scf0010.1_g186380.1	Qgl_scf0020.1_g179990.1	1	1	1	1	AT1G74970.1	RPS9	ribosomal protein S9
OG0012516	g14459	Lthed_scf0050.1_g063500.1	Qgl_scf0040.1_g069460.1	1	1	1	1	AT1G75010.1	ARC3	GTP binding protein
OG0012517	g10073	Lthed_scf0010.1_g186000.1	Qgl_scf0020.1_g179720.1	1	1	1	1	AT1G75020.1	LPAT4	lysophosphatidyl acyltransferase 4
OG0012518	g10066	Lthed_scf0010.1_g185640.1	Qgl_scf0020.1_g179320.1	1	1	1	1	AT1G75090.1	AT1G75090	DNA glycosylase superfamily protein
OG0012519	g10061	Lthed_scf0010.1_g185270.1	Qgl_scf0020.1_g179150.1	1	1	1	1	AT1G75100.1	JAC1	J-domain protein required for chloroplast accumulation response 1
OG0012521	g10042	Lthed_scf0010.1_g184110.1	Qgl_scf0020.1_g178350.1	1	1	1	1	AT1G75170.1	AT1G75170	Sec14p-like phosphatidylinositol transfer family protein
OG0012522	g21676	Lthed_scf0010.1_g184030.1	Qgl_scf0020.1_g178250.1	1	1	1	1	AT1G75200.1	AT1G75200	flavodoxin family protein / radical SAM domain-containing protein
OG0012523	g21680	Lthed_scf0010.1_g183820.1	Qgl_scf0020.1_g178130.1	1	1	1	1	AT1G75210.1	AT1G75210	HAD-superfamily hydrolase, subfamily IG, 5'-nucleotidase
OG0012525	g15047	Lthed_scf0080.1_g100450.1	Qgl_scf0070.1_g011890.1	1	1	1	1	AT1G75340.1	AT1G75340	Zinc finger C-x8-C-x5-C-x3-H type family protein
OG0012527	g21798	Lthed_scf0010.1_g178540.1	Qgl_scf0020.1_g173230.1	1	1	1	1	AT1G75690.1	LQY1	DnaJ/Hsp40 cysteine-rich domain superfamily protein
OG0012528	g21857	Lthed_scf0010.1_g174640.1	Qgl_scf0020.1_g170230.1	1	1	1	1	AT1G76050.2	AT1G76050	Pseudouridine synthase family protein
OG0012529	g21863	Lthed_scf0010.1_g174540.1	Qgl_scf0020.1_g170180.1	1	1	1	1	AT1G76065.1	AT1G76065	LYR family of Fe/S cluster biogenesis protein
OG0012530	g21865	Lthed_scf0010.1_g174520.1	Qgl_scf0020.1_g170150.1	1	1	1	1	AT1G76080.1	CDSP32	chloroplastic drought-induced stress protein of 32 kD
OG0012531	g9853	Lthed_scf0010.1_g173260.1	Qgl_scf0020.1_g169220.1	1	1	1	1	AT1G76110.1	AT1G76110	HMG (high mobility group) box protein with ARID/BRIGHT DNA-binding domain-containing protein
OG0012532	g12295	Lthed_scf0010.1_g171510.1	Qgl_scf0020.1_g167370.1	1	1	1	1	AT1G76280.5	AT1G76280	Tetratricopeptide repeat (TPR)-like superfamily protein
OG0012534	g3285	Lthed_scf0040.1_g024170.1	Qgl_scf0050.1_g112790.1	1	1	1	1	AT1G76340.1	GONST3	golgi nucleotide sugar transporter 3
OG0012535	g17491	Lthed_scf0010.1_g170830.1	Qgl_scf0020.1_g166540.1	1	1	1	1	AT1G76360.1	AT1G76360	Protein kinase superfamily protein
OG0012536	g17550	Lthed_scf0010.1_g169180.1	Qgl_scf0020.1_g165230.1	1	1	1	1	AT1G76400.1	AT1G76400	Ribophorin I
OG0012538	g17578	Lthed_scf0010.1_g168150.1	Qgl_scf0020.1_g164110.1	1	1	1	1	AT1G76450.1	AT1G76450	Photosystem II reaction center PsbP family protein
OG0012539	g17615	Lthed_scf0010.1_g166780.1	Qgl_scf0020.1_g144770.1	1	1	1	1	AT1G76630.2	AT1G76630	Tetratricopeptide repeat (TPR)-like superfamily protein
OG0012540	g17627	Lthed_scf0010.1_g166540.1	Qgl_scf0020.1_g145100.1	1	1	1	1	AT1G76660.1	AT1G76660	hydroxyproline-rich glycoprotein family protein
OG0012541	g24099	Lthed_scf0010.1_g156250.1	Qgl_scf0020.1_g160470.1	1	1	1	1	AT1G76920.1	AT1G76920	F-box family protein
OG0012543	g33187	Lthed_scf0090.1_g054500.1	Qgl_scf0060.1_g059700.1	1	1	1	1	AT1G77030.1	AT1G77030	putative DEAD-box ATP-dependent RNA helicase 29
OG0012544	g24148	Lthed_scf0090.1_g052750.1	Qgl_scf0060.1_g061370.1	1	1	1	1	AT1G77090.1	AT1G77090	thylakoid lumenal protein (Mog1/PsbP/DUF1795-like photosystem II reaction center PsbP family protein)
OG0012546	g33158	Lthed_scf0010.1_g154930.1	Qgl_scf0020.1_g162740.1	1	1	1	1	AT1G77122.1	AT1G77122	Uncharacterized protein family UPF0090
OG0012547	g26870	Lthed_scf0110.1_g094950.1	Qgl_scf0110.1_g004970.1	1	1	1	1	AT1G77180.1	SKIP	chromatin protein family
OG0012548	g3146	Lthed_scf0090.1_g058370.1	Qgl_scf0060.1_g054230.1	1	1	1	1	AT1G77230.1	AT1G77230	Tetratricopeptide repeat (TPR)-like superfamily protein
OG0012549	g3151	Lthed_scf0090.1_g058470.1	Qgl_scf0060.1_g053760.1	1	1	1	1	AT1G77250.1	AT1G77250	RING/FYVE/PHD-type zinc finger family protein
OG0012550	g3159	Lthed_scf0090.1_g059070.1	Qgl_scf0060.1_g053470.1	1	1	1	1	AT1G77290.1	AT1G77290	Glutathione S-transferase family protein
OG0012552	g3170	Lthed_scf0090.1_g060120.1	Qgl_scf0060.1_g052390.1	1	1	1	1	AT1G77360.1	APPR6	Tetratricopeptide repeat (TPR)-like superfamily protein
OG0012553	g1061	Lthed_scf0100.1_g073290.1	Qgl_scf0100.1_g040910.1	1	1	1	1	AT1G77370.2	AT1G77370	Glutaredoxin family protein
OG0012554	g18393	Lthed_scf0090.1_g061450.1	Qgl_scf0060.1_g051170.1	1	1	1	1	AT1G77405.1	AT1G77405	Pentatricopeptide repeat (PPR) superfamily protein
OG0012555	g21966	Lthed_scf0060.1_g084430.1	Qgl_scf0090.1_g036780.1	1	1	1	1	AT1G77420.1	AT1G77420	alpha/beta-Hydrolases superfamily protein
OG0012556	g3295	Lthed_scf0090.1_g062410.1	Qgl_scf0060.1_g049740.1	1	1	1	1	AT1G77460.1	AT1G77460	CELLULOSE SYNTHASE INTERACTIVE 3
OG0012557	g27086	Lthed_scf0080.1_g107810.1	Qgl_scf0070.1_g003230.1	1	1	1	1	AT1G77550.1	AT1G77550	tubulin-tyrosine ligase
OG0012558	g3263	Lthed_scf0090.1_g065160.1	Qgl_scf0060.1_g046450.1	1	1	1	1	AT1G77620.1	AT1G77620	P-loop containing nucleoside triphosphate hydrolases superfamily protein
OG0012560	g11677	Lthed_scf0120.1_g072710.1	Qgl_scf0120.1_g064090.1	1	1	1	1	AT1G77990.1	AST56	STAS domain / Sulfate transporter family
OG0012561	g11675	Lthed_scf0120.1_g072840.1	Qgl_scf0120.1_g064160.1	1	1	1	1	AT1G78010.1	AT1G78010	tRNA modification GTPase
OG0012562	g11661	Lthed_scf0120.1_g073370.1	Qgl_scf0120.1_g064500.1	1	1	1	1	AT1G78060.1	AT1G78060	Glycosyl hydrolase family protein
OG0012566	g11608	Lthed_scf0120.1_g074070.1	Qgl_scf0120.1_g066750.1	1	1	1	1	AT1G78280.1	AT1G78280	transferases, transferring glycosyl groups
OG0012569	g34280	Lthed_scf0040.1_g083680.1	Qgl_scf0050.1_g052770.1	1	1	1	1	AT1G78590.2	NADK3	NAD(H) kinase 3
OG0012570	g852	Lthed_scf0030.1_g160780.1	Qgl_scf0010.1_g000810.1	1	1	1	1	AT1G78690.1	At1g78690p	Phospholipid/glycerol acyltransferase family protein
OG0012571	g34524	Lthed_scf0040.1_g081190.1	Qgl_scf0050.1_g055670.1	1	1	1	1	AT1G78770.1	APC6	anaphase promoting complex 6
OG0012572	g11718	Lthed_scf0100.1_g044620.1	Qgl_scf0100.1_g063330.1	1	1	1	1	AT1G78800.1	AT1G78800	UDP-Glycosyltransferase superfamily protein
OG0012574	g33956	Lthed_scf0020.1_g177790.1	Qgl_scf0030.1_g006510.1	1	1	1	1	AT1G78900.1	VHA-A	vacuolar ATP synthase subunit A
OG0012575	g31370	Lthed_scf0010.1_g144830.1	Qgl_scf0020.1_g135220.1	1	1	1	1	AT1G78910.1	AT1G78910	Pseudouridine synthase family protein
OG0012576	g38138	Lthed_scf0020.1_g182940.1	Qgl_scf0030.1_g002040.1	1	1	1	1	AT1G78915.3	AT1G78915	Tetratricopeptide repeat (TPR)-like superfamily protein
OG0012578	g38144	Lthed_scf0110.1_g096080.1	Qgl_scf0110.1_g004250.1	1	1	1	1	AT1G78930.1	AT1G78930	Mitochondrial transcription termination factor family protein
OG0012579	g38187	Lthed_scf0020.1_g178020.1	Qgl_scf0030.1_g006220.1	1	1	1	1	AT1G78995.1	AT1G78995	hypothetical protein
OG0012580	g34175	Lthed_scf0030.1_g030160.1	Qgl_scf0010.1_g160710.1	1	1	1	1	AT1G79050.1	RECA1	recA DNA recombination family protein
OG0012581	g25575	Lthed_scf0030.1_g001590.1	Qgl_scf0010.1_g191740.1	1	1	1	1	AT1G79260.2	AT1G79260	nitrobindin heme-binding domain protein
OG0012582	g16472	Lthed_scf0030.1_g001690.1	Qgl_scf0010.1_g191650.1	1	1	1	1	AT1G79270.1	ECT8	evolutionarily conserved C-terminal region 8
OG0012583	g25573	Lthed_scf0030.1_g001890.1	Qgl_scf0010.1_g191350.1	1	1	1	1	AT1G79280.2	NUA	nuclear pore anchor
OG0012584	g25568	Lthed_scf0030.1_g002060.1	Qgl_scf0010.1_g191050.1	1	1	1	1	AT1G79350.1	EMB1135	RING/FYVE/PHD zinc finger superfamily protein
OG0012585	g9407	Lthed_scf0030.1_g006200.1	Qgl_scf0010.1_g186380.1	1	1	1	1	AT1G79420.1	AT1G79420	C-type mannose receptor (DUF620)
OG0012588	g38490	Lthed_scf0020.1_g039930.1	Qgl_scf0030.1_g143150.1	1	1	1	1	AT1G79810.1	TED3	Pex2/Pex12 N-terminal domain-containing protein / zinc finger (C3HC4-type RING finger) family protein
OG0012589	g38445	Lthed_scf0020.1_g046200.1	Qgl_scf0030.1_g136070.1	1	1	1	1	AT1G79915.1	AT1G79915	Putative methyltransferase family protein
OG0012590	g38309	Lthed_scf0020.1_g057170.1	Qgl_scf0030.1_g122540.1	1	1	1	1	AT1G80010.1	FRS8	FAR1-related sequence 8
OG0012591	g38321	Lthed_scf0020.1_g058000.1	Qgl_scf0030.1_g121870.1	1	1	1	1	AT1G80030.1	AT1G80030	Molecular chaperone Hsp40/DnaJ family protein
OG0012595	g3333	Lthed_scf0120.1_g053970.1	Qgl_scf0120.1_g048640.1	1	1	1	1	AT1G80290.2	AT1G80290	Nucleotide-diphospho-sugar transferases superfamily protein
OG0012596	g38414	Lthed_scf0020.1_g051720.1	Qgl_scf0030.1_g130250.1	1	1	1	1	AT1G80360.1	AT1G80360	Pyridoxal phosphate (PLP)-dependent transferases superfamily protein
OG0012597	g38416	Lthed_scf0020.1_g050800.1	Qgl_scf0030.1_g131270.1	1	1	1	1	AT1G80380.2	AT1G80380	P-loop containing nucleoside triphosphate hydrolases superfamily protein
OG0012598	g31251	Lthed_scf0020.1_g050230.1	Qgl_scf0030.1_g131590.1	1	1	1	1	AT1G80420.1	ATXRCC1	BRCT domain-containing DNA repair protein
OG0012599	g38295	Lthed_scf0020.1_g062290.1	Qgl_scf0030.1_g118340.1	1	1	1	1	AT1G80510.1	AT1G80510	Transmembrane amino acid transporter family protein
OG0012600	g38291	Lthed_scf0020.1_g062200.1	Qgl_scf0030.1_g118430.1	1	1	1	1	AT1G80530.1	AT1G80530	Major facilitator superfamily protein
OG0012601	g38271	Lthed_scf0020.1_g063660.1	Qgl_scf0030.1_g116830.1	1	1	1	1	AT1G80570.2	AT1G80570	RNI-like superfamily protein
OG0012602	g38266	Lthed_scf0020.1_g064330.1	Qgl_scf0030.1_g116010.1	1	1	1	1	AT1G80630.1	AT1G80630	RNI-like superfamily protein
OG0012603	g38263	Lthed_scf0020.1_g064550.1	Qgl_scf0030.1_g115810.1	1	1	1	1	AT1G80640.1	AT1G80640	Protein kinase superfamily protein
OG0012604	g38256	Lthed_scf0020.1_g065560.1	Qgl_scf0030.1_g114710.1	1	1	1	1	AT1G80680.1	SAR3	SUPPRESSOR OF AUXIN RESISTANCE 3
OG0012605	g38254	Lthed_scf0020.1_g066010.1	Qgl_scf0030.1_g114540.1	1	1	1	1	AT1G80690.2	AT1G80690	PPPDE putative thiol peptidase family protein
OG0012606	g38249	Lthed_scf0050.1_g091780.1	Qgl_scf0040.1_g103160.1	1	1	1	1	AT1G80750.1	AT1G80750	Ribosomal protein L30/L7 family protein
OG0012607	g38247	Lthed_scf0020.1_g066770.1	Qgl_scf0030.1_g113520.1	1	1	1	1	AT1G80760.1	NIP6;1	NOD26-like intrinsic protein 6;1
OG0012609	g38232	Lthed_scf0020.1_g068650.1	Qgl_scf0030.1_g111680.1	1	1	1	1	AT1G80870.1	AT1G80870	Protein kinase superfamily protein
OG0012610	g38230	Lthed_scf0020.1_g068370.1	Qgl_scf0030.1_g111850.1	1	1	1	1	AT1G80880.1	AT1G80880	Tetratricopeptide repeat (TPR)-like superfamily protein
OG0012611	g38227	Lthed_scf0020.1_g072280.1	Qgl_scf0030.1_g109110.1	1	1	1	1	AT1G80920.1	J8	Chaperone DnaJ-domain superfamily protein
OG0012612	g38217	Lthed_scf0020.1_g075650.1	Qgl_scf0030.1_g106960.1	1	1	1	1	AT1G80940.1	AT1G80940	Snf1 kinase interactor-like protein
OG0012614	g37000	Lthed_scf0020.1_g138370.1	Qgl_scf0030.1_g041220.1	1	1	1	1	AT2G01060.1	AT2G01060	myb-like HTH transcriptional regulator family protein
OG0012615	g9816	Lthed_scf0060.1_g012350.1	Qgl_scf0090.1_g111270.1	1	1	1	1	AT2G01100.1	AT2G01100	FAM133-like protein
OG0012617	g9805	Lthed_scf0060.1_g012960.1	Qgl_scf0090.1_g110820.1	1	1	1	1	AT2G01130.1	AT2G01130	DEA(D/H)-box RNA helicase family protein
OG0012618	g21892	Lthed_scf0060.1_g011240.1	Qgl_scf0090.1_g113730.1	1	1	1	1	AT2G01320.3	ABCG7	ABC-2 type transporter family protein
OG0012619	g17375	Lthed_scf0060.1_g010380.1	Qgl_scf0090.1_g114820.1	1	1	1	1	AT2G01440.1	AT2G01440	DEAD/DEAH box RNA helicase family protein
OG0012620	g12241	Lthed_scf0060.1_g010020.1	Qgl_scf0090.1_g115070.1	1	1	1	1	AT2G01460.1	AT2G01460	P-loop containing nucleoside triphosphate hydrolases superfamily protein
OG0012621	g14380	Lthed_scf0050.1_g072310.1	Qgl_scf0040.1_g079380.1	1	1	1	1	AT2G01660.1	PDLP6	plasmodesmata-located protein 6
OG0012622	g6903	Lthed_scf0040.1_g023880.1	Qgl_scf0050.1_g113050.1	1	1	1	1	AT2G01720.1	AT2G01720	Ribophorin I
OG0012623	g14396	Lthed_scf0050.1_g070660.1	Qgl_scf0040.1_g077400.1	1	1	1	1	AT2G01755.2	AT2G01755	hypothetical protein
OG0012624	g14395	Lthed_scf0050.1_g070630.1	Qgl_scf0040.1_g077370.1	1	1	1	1	AT2G01760.2	RR14	response regulator 14
OG0012625	g14512	Lthed_scf0050.1_g067700.1	Qgl_scf0040.1_g073030.1	1	1	1	1	AT2G01830.2	WOL	CHASE domain containing histidine kinase protein
OG0012626	g17494	Lthed_scf0010.1_g170380.1	Qgl_scf0020.1_g166270.1	1	1	1	1	AT2G01860.1	EMB975	Tetratricopeptide repeat (TPR)-like superfamily protein
OG0012627	g35749	Lthed_scf0060.1_g014040.1	Qgl_scf0090.1_g108030.1	1	1	1	1	AT2G01870.1	AT2G01870	transmembrane protein
OG0012629	g14484	Lthed_scf0050.1_g066340.1	Qgl_scf0040.1_g072080.1	1	1	1	1	AT2G01913.1	AT2G01913	hypothetical protein
OG0012630	g14940	Lthed_scf0010.1_g091900.1	Qgl_scf0020.1_g088330.1	1	1	1	1	AT2G01918.1	PQL3	PsbQ-like 3
OG0012631	g14475	Lthed_scf0050.1_g066250.1	Qgl_scf0040.1_g071940.1	1	1	1	1	AT2G01950.1	BRL2	BRI1-like 2
OG0012632	g14455	Lthed_scf0050.1_g063290.1	Qgl_scf0040.1_g069310.1	1	1	1	1	AT2G02090.1	ETL1	SNF2 domain-containing protein / helicase domain-containing protein
OG0012633	g14414	Lthed_scf0050.1_g061950.1	Qgl_scf0040.1_g067450.1	1	1	1	1	AT2G02148.1	AT2G02148	PPR containing protein
OG0012634	g28389	Lthed_scf0050.1_g061840.1	Qgl_scf0040.1_g067350.1	1	1	1	1	AT2G02170.1	AT2G02170	Remorin family protein
OG0012635	g23222	Lthed_scf0010.1_g001610.1	Qgl_scf0020.1_g003650.1	1	1	1	1	AT2G02500.1	ISPD	Nucleotide-diphospho-sugar transferases superfamily protein
OG0012636	g8661	Lthed_scf0010.1_g002880.1	Qgl_scf0020.1_g005310.1	1	1	1	1	AT2G02560.1	CAND1	cullin-associated and neddylation dissociated
OG0012637	g8660	Lthed_scf0010.1_g002890.1	Qgl_scf0020.1_g005320.1	1	1	1	1	AT2G02570.1	AT2G02570	nucleic acid binding/RNA binding protein
OG0012638	g15942	Lthed_scf0050.1_g014970.1	Qgl_scf0040.1_g016640.1	1	1	1	1	AT2G02710.1	PLPB	PAS/LOV protein B
OG0012639	g15975	Lthed_scf0050.1_g013300.1	Qgl_scf0040.1_g014930.1	1	1	1	1	AT2G02860.1	SUT2	sucrose transporter 2
OG0012641	g14794	Lthed_scf0080.1_g105480.1	Qgl_scf0070.1_g006560.1	1	1	1	1	AT2G03140.12	AT2G03140	alpha/beta-Hydrolases superfamily protein
OG0012642	g9647	Lthed_scf0070.1_g079920.1	Qgl_scf0080.1_g071070.1	1	1	1	1	AT2G03200.1	AT2G03200	Eukaryotic aspartyl protease family protein
OG0012645	g15474	Lthed_scf0050.1_g006270.1	Qgl_scf0040.1_g008500.1	1	1	1	1	AT2G03390.1	AT2G03390	uvrB/uvrC motif-containing protein
OG0012646	g6001	Lthed_scf0050.1_g005960.1	Qgl_scf0040.1_g008340.1	1	1	1	1	AT2G03430.1	AT2G03430	Ankyrin repeat family protein
OG0012648	g29556	Lthed_scf0050.1_g003320.1	Qgl_scf0040.1_g003240.1	1	1	1	1	AT2G03690.1	AT2G03690	coenzyme Q biosynthesis Coq4 family protein / ubiquinone biosynthesis Coq4 family protein
OG0012650	g16008	Lthed_scf0050.1_g000990.1	Qgl_scf0040.1_g001320.1	1	1	1	1	AT2G03800.2	GEK1	D-aminoacyl-tRNA deacylase
OG0012651	g12085	Lthed_scf0090.1_g086480.1	Qgl_scf0060.1_g024370.1	1	1	1	1	AT2G04039.3	AT2G04039	DUF2996 family protein
OG0012652	g12047	Lthed_scf0030.1_g048350.1	Qgl_scf0010.1_g143270.1	1	1	1	1	AT2G04235.1	AT2G04235	hypothetical protein
OG0012653	g12044	Lthed_scf0030.1_g048310.1	Qgl_scf0010.1_g143320.1	1	1	1	1	AT2G04240.1	XERICO	RING/U-box superfamily protein
OG0012654	g12033	Lthed_scf0030.1_g047670.1	Qgl_scf0010.1_g143770.1	1	1	1	1	AT2G04350.1	LACS8	AMP-dependent synthetase and ligase family protein
OG0012655	g12031	Lthed_scf0030.1_g047060.1	Qgl_scf0010.1_g143790.1	1	1	1	1	AT2G04360.2	AT2G04360	transmembrane protein
OG0012657	g11926	Lthed_scf0040.1_g071160.1	Qgl_scf0050.1_g064500.1	1	1	1	1	AT2G04530.1	CPZ	Metallo-hydrolase/oxidoreductase superfamily protein
OG0012658	g11943	Lthed_scf0040.1_g070770.1	Qgl_scf0050.1_g064830.1	1	1	1	1	AT2G04550.1	IBR5	indole-3-butyric acid response 5
OG0012659	g11915	Lthed_scf0040.1_g070660.1	Qgl_scf0050.1_g064910.1	1	1	1	1	AT2G04560.1	LpxB	transferases, transferring glycosyl groups
OG0012661	g11957	Lthed_scf0040.1_g071480.1	Qgl_scf0050.1_g064220.1	1	1	1	1	AT2G04740.1	AT2G04740	ankyrin repeat family protein
OG0012662	g11960	Lthed_scf0040.1_g071570.1	Qgl_scf0050.1_g064170.1	1	1	1	1	AT2G04780.1	FLA7	FASCICLIN-like arabinoogalactan 7
OG0012663	g20304	Lthed_scf0040.1_g071690.1	Qgl_scf0050.1_g064030.1	1	1	1	1	AT2G04790.10	AT2G04790	PTB domain engulfment adapter
OG0012664	g11972	Lthed_scf0040.1_g072360.1	Qgl_scf0050.1_g062420.1	1	1	1	1	AT2G04842.1	EMB2761	threonyl-tRNA synthetase, putative / threonine-tRNA ligase
OG0012665	g11976	Lthed_scf0040.1_g072470.1	Qgl_scf0050.1_g062390.1	1	1	1	1	AT2G04845.1	AT2G04845	Acyl-CoA N-acyltransferases (NAT) superfamily protein
OG0012666	g11978	Lthed_scf0040.1_g072550.1	Qgl_scf0050.1_g062320.1	1	1	1	1	AT2G04850.1	AT2G04850	Auxin-responsive family protein
OG0012667	g11982	Lthed_scf0040.1_g047560.1	Qgl_scf0050.1_g089630.1	1	1	1	1	AT2G04865.1	AT2G04865	Aminotransferase-like, plant mobile domain family protein
OG0012668	g11986	Lthed_scf0040.1_g073160.1	Qgl_scf0050.1_g061990.1	1	1	1	1	AT2G04880.1	ZAP1	zinc-dependent activator protein-1
OG0012669	g25083	Lthed_scf0100.1_g103950.1	Qgl_scf0100.1_g001260.1	1	1	1	1	AT2G05170.1	VPS11	vacuolar protein sorting 11
OG0012670	g11883	Lthed_scf0040.1_g068930.1	Qgl_scf0050.1_g065950.1	1	1	1	1	AT2G05755.1	AT2G05755	Nodulin MtN21 /EamA-like transporter family protein
OG0012671	g21291	Lthed_scf0040.1_g069000.1	Qgl_scf0050.1_g065940.1	1	1	1	1	AT2G05760.1	AT2G05760	Xanthine/uracil permease family protein
OG0012672	g11879	Lthed_scf0040.1_g069240.1	Qgl_scf0050.1_g065720.1	1	1	1	1	AT2G05790.1	AT2G05790	O-Glycosyl hydrolases family 17 protein
OG0012673	g16355	Lthed_scf0080.1_g106820.1	Qgl_scf0070.1_g003780.1	1	1	1	1	AT2G05830.1	AT2G05830	NagB/RpiA/CoA transferase-like superfamily protein
OG0012674	g16343	Lthed_scf0010.1_g088630.1	Qgl_scf0020.1_g084520.1	1	1	1	1	AT2G06000.1	AT2G06000	Pentatricopeptide repeat (PPR) superfamily protein
OG0012675	g16340	Lthed_scf0080.1_g108180.1	Qgl_scf0070.1_g003130.1	1	1	1	1	AT2G06010.1	ORG4	OBP3-responsive protein 4 (ORG4)
OG0012676	g27060	Lthed_scf0010.1_g084230.1	Qgl_scf0020.1_g081240.1	1	1	1	1	AT2G06510.1	RPA1A	replication protein A 1A
OG0012677	g27059	Lthed_scf0010.1_g084220.1	Qgl_scf0020.1_g081230.1	1	1	1	1	AT2G06520.1	PSBX	photosystem II subunit X
OG0012679	g27397	Lthed_scf0080.1_g096720.1	Qgl_scf0070.1_g014510.1	1	1	1	1	AT2G07340.1	PFD1	PREFOLDIN 1
OG0012683	g38235	Lthed_scf0020.1_g070060.1	Qgl_scf0030.1_g110680.1	1	1	1	1	AT2G07680.3	ABCC13	multidrug resistance-associated protein 11
OG0012685	g26603	Lthed_scf0010.1_g029210.1	Qgl_scf0020.1_g028730.1	1	1	1	1	AT2G10940.1	AT2G10940	Bifunctional inhibitor/lipid-transfer protein/seed storage 2S albumin superfamily protein
OG0012686	g26602	Lthed_scf0010.1_g028930.1	Qgl_scf0020.1_g028560.1	1	1	1	1	AT2G10950.1	AT2G10950	BSD domain-containing protein
OG0012687	g26600	Lthed_scf0010.1_g028900.1	Qgl_scf0020.1_g028490.1	1	1	1	1	AT2G11000.1	MAK10	MAK10 homologue
OG0012689	g6339	Lthed_scf0010.1_g027510.1	Qgl_scf0020.1_g027320.1	1	1	1	1	AT2G11890.1	AT2G11890	adenylate cyclase
OG0012690	g6287	Lthed_scf0010.1_g026590.1	Qgl_scf0020.1_g026470.1	1	1	1	1	AT2G13100.1	G3Pp5	Major facilitator superfamily protein
OG0012691	g26628	Lthed_scf0010.1_g029920.1	Qgl_scf0020.1_g029310.1	1	1	1	1	AT2G13290.1	AT2G13290	beta-1,4-N-acetylglucosaminyltransferase family protein
OG0012696	g29355	Lthed_scf0100.1_g061130.1	Qgl_scf0100.1_g051750.1	1	1	1	1	AT2G13690.1	AT2G13690	PRLI-interacting factor
OG0012699	g15569	Lthed_scf0080.1_g069950.1	Qgl_scf0070.1_g044500.1	1	1	1	1	AT2G14050.1	MCM9	minichromosome maintenance 9
OG0012701	g12149	Lthed_scf0080.1_g066750.1	Qgl_scf0070.1_g048730.1	1	1	1	1	AT2G14110.1	AT2G14110	Haloacid dehalogenase-like hydrolase (HAD) superfamily protein
OG0012702	g25102	Lthed_scf0080.1_g065220.1	Qgl_scf0070.1_g051310.1	1	1	1	1	AT2G14170.1	ALDH6B2	aldehyde dehydrogenase 6B2
OG0012703	g14606	Lthed_scf0080.1_g058890.1	Qgl_scf0070.1_g057070.1	1	1	1	1	AT2G14260.1	PIP	proline iminopeptidase
OG0012704	g26015	Lthed_scf0080.1_g051110.1	Qgl_scf0070.1_g061350.1	1	1	1	1	AT2G14660.1	AT2G14660	thymocyte nuclear-like protein
OG0012705	g16027	Lthed_scf0010.1_g029720.1	Qgl_scf0020.1_g029150.1	1	1	1	1	AT2G14695.1	AT2G14695	UDP-N-acetylglucosamine/UDP-glucose/GDP-mannose transporter
OG0012706	g26123	Lthed_scf0080.1_g039850.1	Qgl_scf0070.1_g070820.1	1	1	1	1	AT2G14910.1	AT2G14910	MAR-binding filament-like protein
OG0012707	g26131	Lthed_scf0080.1_g039030.1	Qgl_scf0070.1_g071290.1	1	1	1	1	AT2G15020.1	AT2G15020	hypothetical protein
OG0012709	g26136	Lthed_scf0080.1_g037630.1	Qgl_scf0070.1_g072500.1	1	1	1	1	AT2G15230.1	LIP1	lipase 1
OG0012710	g26162	Lthed_scf0080.1_g036500.1	Qgl_scf0070.1_g073650.1	1	1	1	1	AT2G15320.1	AT2G15320	Leucine-rich repeat (LRR) family protein
OG0012711	g26247	Lthed_scf0080.1_g032840.1	Qgl_scf0070.1_g077170.1	1	1	1	1	AT2G15620.1	NIR1	nitrite reductase 1
OG0012712	g14658	Lthed_scf0080.1_g027780.1	Qgl_scf0070.1_g083290.1	1	1	1	1	AT2G15630.1	AT2G15630	Pentatricopeptide repeat (PPR) superfamily protein
OG0012714	g4491	Lthed_scf0080.1_g028120.1	Qgl_scf0070.1_g082790.1	1	1	1	1	AT2G15860.2	AT2G15860	BAT2 domain protein
OG0012715	g14633	Lthed_scf0080.1_g026660.1	Qgl_scf0070.1_g084230.1	1	1	1	1	AT2G15980.1	AT2G15980	Tetratricopeptide repeat (TPR)-like superfamily protein
OG0012718	g20187	Lthed_scf0080.1_g019080.1	Qgl_scf0070.1_g094680.1	1	1	1	1	AT2G16405.1	AT2G16405	Transducin/WD40 repeat-like superfamily protein
OG0012720	g4251	Lthed_scf0080.1_g009850.1	Qgl_scf0070.1_g105290.1	1	1	1	1	AT2G16860.1	AT2G16860	GCIP-interacting family protein
OG0012722	g4248	Lthed_scf0080.1_g009450.1	Qgl_scf0070.1_g105800.1	1	1	1	1	AT2G16920.1	UBC23	ubiquitin-conjugating enzyme 23
OG0012723	g4220	Lthed_scf0080.1_g006530.1	Qgl_scf0070.1_g109990.1	1	1	1	1	AT2G17020.1	AT2G17020	F-box/RNI-like superfamily protein
OG0012726	g14324	Lthed_scf0080.1_g002120.1	Qgl_scf0070.1_g115350.1	1	1	1	1	AT2G17220.1	Kin3	Protein kinase superfamily protein
OG0012727	g29110	Lthed_scf0080.1_g002060.1	Qgl_scf0070.1_g115620.1	1	1	1	1	AT2G17230.1	EXL5	EXORDIUM like 5
OG0012728	g5337	Lthed_scf0080.1_g001740.1	Qgl_scf0070.1_g116190.1	1	1	1	1	AT2G17270.1	PHT3;3	phosphate transporter 3;3
OG0012730	g5346	Lthed_scf0080.1_g001290.1	Qgl_scf0070.1_g116560.1	1	1	1	1	AT2G17370.1	HMG2	3-hydroxy-3-methylglutaryl-CoA reductase 2
OG0012731	g885	Lthed_scf0100.1_g104210.1	Qgl_scf0100.1_g000840.1	1	1	1	1	AT2G17510.2	EMB2763	ribonuclease II family protein
OG0012732	g36073	Lthed_scf0100.1_g103540.1	Qgl_scf0100.1_g001910.1	1	1	1	1	AT2G17580.1	AT2G17580	Polynucleotide adenylyltransferase family protein
OG0012733	g36088	Lthed_scf0100.1_g102850.1	Qgl_scf0100.1_g002380.1	1	1	1	1	AT2G17670.1	AT2G17670	Tetratricopeptide repeat (TPR)-like superfamily protein
OG0012734	g950	Lthed_scf0100.1_g101680.1	Qgl_scf0100.1_g003390.1	1	1	1	1	AT2G17705.1	AT2G17705	methionine-S-oxide reductase
OG0012735	g951	Lthed_scf0100.1_g101660.1	Qgl_scf0100.1_g003400.1	1	1	1	1	AT2G17710.1	AT2G17710	Big1
OG0012736	g995	Lthed_scf0100.1_g099480.1	Qgl_scf0100.1_g004800.1	1	1	1	1	AT2G17820.1	HK1	histidine kinase 1
OG0012737	g36158	Lthed_scf0100.1_g069090.1	Qgl_scf0100.1_g045170.1	1	1	1	1	AT2G17972.1	AT2G17972	transmembrane protein
OG0012738	g36159	Lthed_scf0100.1_g069080.1	Qgl_scf0100.1_g045180.1	1	1	1	1	AT2G17975.1	AT2G17975	zinc finger (Ran-binding) family protein
OG0012739	g1031	Lthed_scf0100.1_g071000.1	Qgl_scf0100.1_g043270.1	1	1	1	1	AT2G18030.1	MSRA5	Peptide methionine sulfoxide reductase family protein
OG0012740	g34137	Lthed_scf0010.1_g150980.1	Qgl_scf0020.1_g141390.1	1	1	1	1	AT2G18196.1	AT2G18196	Heavy metal transport/detoxification superfamily protein
OG0012741	g36250	Lthed_scf0100.1_g091360.1	Qgl_scf0100.1_g013630.1	1	1	1	1	AT2G18250.1	COAD	4-phosphopantetheine adenylyltransferase
OG0012742	g30482	Lthed_scf0100.1_g091250.1	Qgl_scf0100.1_g013740.1	1	1	1	1	AT2G18290.1	APC10	anaphase promoting complex 10
OG0012746	g36733	Lthed_scf0100.1_g100930.1	Qgl_scf0100.1_g003780.1	1	1	1	1	AT2G18465.1	AT2G18465	Chaperone DnaJ-domain superfamily protein
OG0012748	g14378	Lthed_scf0100.1_g089400.1	Qgl_scf0100.1_g015270.1	1	1	1	1	AT2G18510.1	emb2444	RNA-binding (RRM/RBD/RNP motifs) family protein
OG0012751	g20942	Lthed_scf0090.1_g077080.1	Qgl_scf0060.1_g035810.1	1	1	1	1	AT2G18760.3	CHR8	chromatin remodeling 8
OG0012752	g2269	Lthed_scf0010.1_g013740.1	Qgl_scf0020.1_g014300.1	1	1	1	1	AT2G18840.1	AT2G18840	Integral membrane Yip1 family protein
OG0012753	g15116	Lthed_scf0010.1_g012280.1	Qgl_scf0020.1_g013080.1	1	1	1	1	AT2G18950.1	HPT1	homogentisate phytyltransferase 1
OG0012757	g15025	Lthed_scf0010.1_g114250.1	Qgl_scf0020.1_g104460.1	1	1	1	1	AT2G19270.1	AT2G19270	mitotic checkpoint protein PRCC-carboxy-term protein
OG0012758	g16286	Lthed_scf0010.1_g083070.1	Qgl_scf0020.1_g080020.1	1	1	1	1	AT2G19385.1	AT2G19385	zinc ion binding protein
OG0012759	g16267	Lthed_scf0010.1_g082230.1	Qgl_scf0020.1_g079660.1	1	1	1	1	AT2G19450.1	TAG1	membrane bound O-acyl transferase (MBOAT) family protein
OG0012760	g26985	Lthed_scf0010.1_g080950.1	Qgl_scf0020.1_g078490.1	1	1	1	1	AT2G19540.1	AT2G19540	Transducin family protein / WD-40 repeat family protein
OG0012761	g26984	Lthed_scf0010.1_g080910.1	Qgl_scf0020.1_g078470.1	1	1	1	1	AT2G19560.1	EER5	proteasome family protein
OG0012762	g26887	Lthed_scf0010.1_g123090.1	Qgl_scf0020.1_g114700.1	1	1	1	1	AT2G19880.2	AT2G19880	Nucleotide-diphospho-sugar transferases superfamily protein
OG0012763	g4496	Lthed_scf0080.1_g028900.1	Qgl_scf0070.1_g081610.1	1	1	1	1	AT2G19940.2	AT2G19940	Putative N-acetyl-gamma-glutamyl-phosphate reductase
OG0012764	g16099	Lthed_scf0090.1_g043130.1	Qgl_scf0060.1_g069570.1	1	1	1	1	AT2G20000.1	HBT	CDC27 family protein
OG0012765	g26864	Lthed_scf0010.1_g121190.1	Qgl_scf0020.1_g113000.1	1	1	1	1	AT2G20020.1	CAF1	RNA-binding CRS1 / YhbY (CRM) domain-containing protein
OG0012766	g32199	Lthed_scf0020.1_g149040.1	Qgl_scf0030.1_g030490.1	1	1	1	1	AT2G20060.1	AT2G20060	Ribosomal protein L4/L1 family
OG0012767	g24879	Lthed_scf0090.1_g081410.1	Qgl_scf0060.1_g030940.1	1	1	1	1	AT2G20320.1	AT2G20320	DENN (AEX-3) domain-containing protein
OG0012768	g24878	Lthed_scf0090.1_g081350.1	Qgl_scf0060.1_g030970.1	1	1	1	1	AT2G20330.1	AT2G20330	Transducin/WD40 repeat-like superfamily protein
OG0012769	g21014	Lthed_scf0090.1_g080860.1	Qgl_scf0060.1_g031470.1	1	1	1	1	AT2G20340.1	AAS	Pyridoxal phosphate (PLP)-dependent transferases superfamily protein
OG0012770	g21008	Lthed_scf0090.1_g080610.1	Qgl_scf0060.1_g031710.1	1	1	1	1	AT2G20370.1	MUR3	Exostosin family protein
OG0012771	g24869	Lthed_scf0090.1_g080370.1	Qgl_scf0060.1_g031900.1	1	1	1	1	AT2G20390.1	AT2G20390	cytochrome oxidase complex assembly protein
OG0012772	g761	Lthed_scf0060.1_g002980.1	Qgl_scf0090.1_g098630.1	1	1	1	1	AT2G20480.1	AT2G20480	hypothetical protein
OG0012773	g20950	Lthed_scf0090.1_g076870.1	Qgl_scf0060.1_g036270.1	1	1	1	1	AT2G20495.3	AT2G20495	Serine/Threonine-kinase
OG0012779	g5046	Lthed_scf0040.1_g054320.1	Qgl_scf0050.1_g079530.1	1	1	1	1	AT2G20725.1	AT2G20725	CAAX amino terminal protease family protein
OG0012780	g23591	Lthed_scf0040.1_g054430.1	Qgl_scf0050.1_g079510.1	1	1	1	1	AT2G20740.1	AT2G20740	Tetraspanin family protein
OG0012781	g5093	Lthed_scf0040.1_g056590.1	Qgl_scf0050.1_g077310.1	1	1	1	1	AT2G20810.1	GAUT10	galacturonosyltransferase 10
OG0012782	g23631	Lthed_scf0070.1_g090490.1	Qgl_scf0080.1_g083950.1	1	1	1	1	AT2G20825.1	ULT2	Developmental regulator, ULTRAPETALA
OG0012783	g23643	Lthed_scf0070.1_g090390.1	Qgl_scf0080.1_g083830.1	1	1	1	1	AT2G20830.2	AT2G20830	folic acid binding / transferase
OG0012785	g5122	Lthed_scf0040.1_g057620.1	Qgl_scf0050.1_g076550.1	1	1	1	1	AT2G20890.1	PSB29	photosystem II reaction center PSB29 protein
OG0012786	g4247	Lthed_scf0080.1_g009310.1	Qgl_scf0070.1_g106170.1	1	1	1	1	AT2G20930.1	AT2G20930	SNARE-like superfamily protein
OG0012788	g20087	Lthed_scf0080.1_g012650.1	Qgl_scf0070.1_g103050.1	1	1	1	1	AT2G21070.3	FIO1	methyltransferase
OG0012791	g4297	Lthed_scf0080.1_g015120.1	Qgl_scf0070.1_g099420.1	1	1	1	1	AT2G21170.1	TIM	triosephosphate isomerase
OG0012792	g20109	Lthed_scf0080.1_g015140.1	Qgl_scf0070.1_g099400.1	1	1	1	1	AT2G21180.1	AT2G21180	transmembrane protein
OG0012794	g20145	Lthed_scf0080.1_g017240.1	Qgl_scf0070.1_g097240.1	1	1	1	1	AT2G21280.2	SULA	NAD(P)-binding Rossmann-fold superfamily protein
OG0012795	g20174	Lthed_scf0080.1_g018430.1	Qgl_scf0070.1_g095080.1	1	1	1	1	AT2G21370.1	XK-1	xylulose kinase-1
OG0012796	g4345	Lthed_scf0080.1_g018600.1	Qgl_scf0070.1_g095030.1	1	1	1	1	AT2G21385.1	AT2G21385	hypothetical protein
OG0012797	g29635	Lthed_scf0080.1_g019110.1	Qgl_scf0070.1_g094650.1	1	1	1	1	AT2G21440.1	AT2G21440	RNA-binding (RRM/RBD/RNP motifs) family protein
OG0012798	g35481	Lthed_scf0060.1_g038830.1	Qgl_scf0090.1_g079240.1	1	1	1	1	AT2G21530.1	AT2G21530	SMAD/FHA domain-containing protein
OG0012799	g20220	Lthed_scf0080.1_g021020.1	Qgl_scf0070.1_g091440.1	1	1	1	1	AT2G21620.2	RD2	Adenine nucleotide alpha hydrolases-like superfamily protein
OG0012800	g20229	Lthed_scf0080.1_g021370.1	Qgl_scf0070.1_g091220.1	1	1	1	1	AT2G21710.1	EMB2219	Mitochondrial transcription termination factor family protein
OG0012802	g29968	Lthed_scf0100.1_g067390.1	Qgl_scf0100.1_g046530.1	1	1	1	1	AT2G21950.1	SKIP6	SKP1 interacting partner 6
OG0012803	g36751	Lthed_scf0100.1_g067490.1	Qgl_scf0100.1_g046340.1	1	1	1	1	AT2G21960.1	AT2G21960	transmembrane protein
OG0012805	g36758	Lthed_scf0100.1_g068050.1	Qgl_scf0100.1_g045790.1	1	1	1	1	AT2G22010.2	RKP	related to KPC1
OG0012807	g36969	Lthed_scf0020.1_g141450.1	Qgl_scf0030.1_g038150.1	1	1	1	1	AT2G22260.6	ALKBH2	oxidoreductase, 2OG-Fe(II) oxygenase family protein
OG0012808	g29872	Lthed_scf0010.1_g186740.1	Qgl_scf0020.1_g180340.1	1	1	1	1	AT2G22370.1	AT2G22370	mediator of RNA polymerase II transcription subunit
OG0012810	g29830	Lthed_scf0100.1_g092840.1	Qgl_scf0100.1_g011220.1	1	1	1	1	AT2G22480.1	PFK5	phosphofructokinase 5
OG0012811	g36899	Lthed_scf0100.1_g075740.1	Qgl_scf0100.1_g038350.1	1	1	1	1	AT2G22530.1	AT2G22530	Alkaline-phosphatase-like family protein
OG0012812	g29812	Lthed_scf0100.1_g076310.1	Qgl_scf0100.1_g038090.1	1	1	1	1	AT2G22570.1	NIC1	nicotinamidase 1
OG0012813	g3602	Lthed_scf0010.1_g025510.1	Qgl_scf0020.1_g024860.1	1	1	1	1	AT2G22650.1	AT2G22650	FAD-dependent oxidoreductase family protein
OG0012814	g36523	Lthed_scf0100.1_g081990.1	Qgl_scf0100.1_g032890.1	1	1	1	1	AT2G22870.1	EMB2001	P-loop containing nucleoside triphosphate hydrolases superfamily protein
OG0012821	g36328	Lthed_scf0100.1_g086670.1	Qgl_scf0100.1_g017920.1	1	1	1	1	AT2G23670.1	YCF37	homolog of Synechocystis YCF37
OG0012823	g15210	Lthed_scf0010.1_g019170.1	Qgl_scf0020.1_g018970.1	1	1	1	1	AT2G23820.2	AT2G23820	Metal-dependent phosphohydrolase
OG0012824	g13010	Lthed_scf0110.1_g038170.1	Qgl_scf0110.1_g050790.1	1	1	1	1	AT2G23840.1	AT2G23840	HNH endonuclease
OG0012825	g15214	Lthed_scf0010.1_g019190.1	Qgl_scf0020.1_g019010.1	1	1	1	1	AT2G23890.2	AT2G23890	HAD-superfamily hydrolase, subfamily IG, 5'-nucleotidase
OG0012827	g27218	Lthed_scf0010.1_g020270.1	Qgl_scf0020.1_g019750.1	1	1	1	1	AT2G24120.1	SCA3	DNA/RNA polymerases superfamily protein
OG0012828	g18750	Lthed_scf0010.1_g022460.1	Qgl_scf0020.1_g021800.1	1	1	1	1	AT2G24220.2	PUP5	purine permease 5
OG0012829	g12535	Lthed_scf0110.1_g076280.1	Qgl_scf0110.1_g019230.1	1	1	1	1	AT2G24280.1	AT2G24280	alpha/beta-Hydrolases superfamily protein
OG0012830	g3390	Lthed_scf0120.1_g053440.1	Qgl_scf0120.1_g047840.1	1	1	1	1	AT2G24590.1	RSZ22a	RNA recognition motif and CCHC-type zinc finger domains containing protein
OG0012831	g3391	Lthed_scf0120.1_g053460.1	Qgl_scf0120.1_g047860.1	1	1	1	1	AT2G24610.2	CNGC14	cyclic nucleotide-gated channel 14
OG0012833	g3433	Lthed_scf0010.1_g161070.1	Qgl_scf0020.1_g149250.1	1	1	1	1	AT2G24820.1	TIC55-II	translocon at the inner envelope membrane of chloroplasts 55-II
OG0012834	g3432	Lthed_scf0010.1_g161100.1	Qgl_scf0020.1_g149230.1	1	1	1	1	AT2G24830.1	AT2G24830	zinc finger (CCCH-type) family protein / D111/G-patch domain-containing protein
OG0012835	g3430	Lthed_scf0010.1_g161250.1	Qgl_scf0020.1_g149200.1	1	1	1	1	AT2G24860.1	AT2G24860	DnaJ/Hsp40 cysteine-rich domain superfamily protein
OG0012836	g3437	Lthed_scf0010.1_g159340.1	Qgl_scf0020.1_g150390.1	1	1	1	1	AT2G24960.1	AT2G24960	Myb/SANT-like DNA-binding domain protein
OG0012842	g26686	Lthed_scf0010.1_g034060.1	Qgl_scf0020.1_g032540.1	1	1	1	1	AT2G25570.1	AT2G25570	binding protein
OG0012843	g15273	Lthed_scf0120.1_g065450.1	Qgl_scf0120.1_g058160.1	1	1	1	1	AT2G25605.1	AT2G25605	DNA-directed RNA polymerase subunit beta
OG0012844	g15281	Lthed_scf0120.1_g065220.1	Qgl_scf0120.1_g057830.1	1	1	1	1	AT2G25620.1	DBP1	DNA-binding protein phosphatase 1
OG0012845	g27179	Lthed_scf0120.1_g065210.1	Qgl_scf0120.1_g057820.1	1	1	1	1	AT2G25625.1	AT2G25625	histone deacetylase-like protein
OG0012846	g26759	Lthed_scf0120.1_g064690.1	Qgl_scf0120.1_g057360.1	1	1	1	1	AT2G25660.1	emb2410	embryo defective 2410
OG0012847	g3664	Lthed_scf0120.1_g082100.1	Qgl_scf0120.1_g072780.1	1	1	1	1	AT2G25740.1	AT2G25740	ATP-dependent protease La (LON) domain protein
OG0012848	g18853	Lthed_scf6820.1_g000020.1	Qgl_scf0120.1_g072840.1	1	1	1	1	AT2G25770.1	AT2G25770	Polyketide cyclase/dehydrase and lipid transport superfamily protein
OG0012849	g18850	Lthed_scf0120.1_g082650.1	Qgl_scf0120.1_g072980.1	1	1	1	1	AT2G25790.1	AT2G25790	Leucine-rich receptor-like protein kinase family protein
OG0012850	g3665	Lthed_scf0120.1_g082080.1	Qgl_scf0120.1_g072770.1	1	1	1	1	AT2G25840.2	OVA4	Nucleotidylyl transferase superfamily protein
OG0012851	g38272	Lthed_scf0020.1_g063520.1	Qgl_scf0030.1_g116950.1	1	1	1	1	AT2G26000.2	BRIZ2	zinc finger (C3HC4-type RING finger) family protein
OG0012852	g3776	Lthed_scf0010.1_g199820.1	Qgl_scf0020.1_g192940.1	1	1	1	1	AT2G26200.1	AT2G26200	S-adenosyl-L-methionine-dependent methyltransferases superfamily protein
OG0012853	g6767	Lthed_scf0030.1_g084430.1	Qgl_scf0010.1_g101300.1	1	1	1	1	AT2G26230.1	AT2G26230	uricase / urate oxidase / nodulin 35
OG0012854	g14833	Lthed_scf0010.1_g163600.1	Qgl_scf0020.1_g146950.1	1	1	1	1	AT2G26250.1	KCS10	3-ketoacyl-CoA synthase 10
OG0012855	g3821	Lthed_scf0010.1_g164400.1	Qgl_scf0020.1_g146350.1	1	1	1	1	AT2G26310.1	FAP2	Chalcone-flavanone isomerase family protein
OG0012857	g14853	Lthed_scf0010.1_g164760.1	Qgl_scf0020.1_g145920.1	1	1	1	1	AT2G26340.2	AT2G26340	hypothetical protein
OG0012860	g21581	Lthed_scf0010.1_g188950.1	Qgl_scf0020.1_g182620.1	1	1	1	1	AT2G26510.1	PDE135	Xanthine/uracil permease family protein
OG0012861	g21560	Lthed_scf0010.1_g189730.1	Qgl_scf0020.1_g184050.1	1	1	1	1	AT2G26550.1	HO2	heme oxygenase 2
OG0012862	g26642	Lthed_scf0010.1_g031670.1	Qgl_scf0020.1_g030870.1	1	1	1	1	AT2G26580.1	YAB5	plant-specific transcription factor YABBY family protein
OG0012863	g3191	Lthed_scf0080.1_g096010.1	Qgl_scf0070.1_g016940.1	1	1	1	1	AT2G26590.1	RPN13	regulatory particle non-ATPase 13
OG0012864	g26638	Lthed_scf0010.1_g030950.1	Qgl_scf0020.1_g030260.1	1	1	1	1	AT2G26600.1	AT2G26600	Glycosyl hydrolase superfamily protein
OG0012865	g26655	Lthed_scf0010.1_g032500.1	Qgl_scf0020.1_g031450.1	1	1	1	1	AT2G26660.1	SPX2	SPX domain-containing protein 2 (SPX2)
OG0012866	g26662	Lthed_scf0010.1_g032650.1	Qgl_scf0020.1_g031540.1	1	1	1	1	AT2G26680.1	AT2G26680	FkbM family methyltransferase
OG0012869	g35383	Lthed_scf0060.1_g029340.1	Qgl_scf0090.1_g087520.1	1	1	1	1	AT2G26760.1	CYCB1;4	Cyclin B1;4
OG0012870	g26688	Lthed_scf0010.1_g034080.1	Qgl_scf0020.1_g032570.1	1	1	1	1	AT2G26830.1	emb1187	Protein kinase superfamily protein
OG0012871	g26764	Lthed_scf0010.1_g037110.1	Qgl_scf0020.1_g035670.1	1	1	1	1	AT2G26890.1	GRV2	DNAJ heat shock N-terminal domain-containing protein
OG0012872	g26756	Lthed_scf0010.1_g036690.1	Qgl_scf0020.1_g035160.1	1	1	1	1	AT2G26900.1	BASS2	Sodium Bile acid symporter family
OG0012873	g16069	Lthed_scf0010.1_g036750.1	Qgl_scf0020.1_g035290.1	1	1	1	1	AT2G26910.1	ABCG32	pleiotropic drug resistance 4
OG0012874	g35405	Lthed_scf0060.1_g040450.1	Qgl_scf0090.1_g078800.1	1	1	1	1	AT2G26930.1	CDPMEK	4-(cytidine 5'-phospho)-2-C-methyl-D-erithritol kinase
OG0012878	g19800	Lthed_scf0060.1_g038740.1	Qgl_scf0090.1_g079330.1	1	1	1	1	AT2G27090.1	AT2G27090	bZIP transcription factor (DUF630 and DUF632)
OG0012879	g28611	Lthed_scf0060.1_g038660.1	Qgl_scf0090.1_g079380.1	1	1	1	1	AT2G27110.1	FRS3	FAR1-related sequence 3
OG0012880	g35558	Lthed_scf0060.1_g005110.1	Qgl_scf0090.1_g097050.1	1	1	1	1	AT2G27290.1	AT2G27290	FAM210B-like protein, putative (DUF1279)
OG0012881	g39079	Lthed_scf0020.1_g101630.1	Qgl_scf0030.1_g080850.1	1	1	1	1	AT2G27430.1	AT2G27430	ARM repeat superfamily protein
OG0012882	g419	Lthed_scf0060.1_g006550.1	Qgl_scf0090.1_g095940.1	1	1	1	1	AT2G27450.2	NLP1	nitrilase-like protein 1
OG0012884	g445	Lthed_scf0060.1_g022730.1	Qgl_scf0090.1_g094820.1	1	1	1	1	AT2G27590.1	AT2G27590	S-adenosyl-L-methionine-dependent methyltransferases superfamily protein
OG0012885	g521	Lthed_scf0060.1_g026260.1	Qgl_scf0090.1_g090670.1	1	1	1	1	AT2G27900.1	AT2G27900	coiled-coil protein
OG0012886	g177	Lthed_scf0060.1_g026430.1	Qgl_scf0090.1_g090490.1	1	1	1	1	AT2G27950.1	AT2G27950	Ring/U-Box superfamily protein
OG0012888	g28711	Lthed_scf0060.1_g027940.1	Qgl_scf0090.1_g088520.1	1	1	1	1	AT2G28100.1	FUC1	alpha-L-fucosidase 1
OG0012890	g28722	Lthed_scf0060.1_g027130.1	Qgl_scf0090.1_g089670.1	1	1	1	1	AT2G28130.1	AT2G28130	actin protein 2/3 complex subunit-like protein
OG0012891	g19832	Lthed_scf0060.1_g042140.1	Qgl_scf0090.1_g076680.1	1	1	1	1	AT2G28370.1	AT2G28370	Uncharacterized protein family (UPF0497)
OG0012893	g11148	Lthed_scf0030.1_g097830.1	Qgl_scf0010.1_g083430.1	1	1	1	1	AT2G28600.1	AT2G28600	P-loop containing nucleoside triphosphate hydrolases superfamily protein
OG0012895	g19708	Lthed_scf0060.1_g062090.1	Qgl_scf0090.1_g057640.1	1	1	1	1	AT2G28840.1	XBAT31	hypothetical protein
OG0012896	g6922	Lthed_scf0040.1_g022660.1	Qgl_scf0050.1_g113980.1	1	1	1	1	AT2G28880.1	emb1997	para-aminobenzoate (PABA) synthase family protein
OG0012897	g19697	Lthed_scf0060.1_g061370.1	Qgl_scf0090.1_g058280.1	1	1	1	1	AT2G28900.1	OEP16-1	outer plastid envelope protein 16-1
OG0012900	g28436	Lthed_scf0060.1_g059050.1	Qgl_scf0090.1_g060530.1	1	1	1	1	AT2G29090.1	CYP707A2	cytochrome P450, family 707, subfamily A, polypeptide 2
OG0012901	g28429	Lthed_scf0060.1_g058690.1	Qgl_scf0090.1_g061330.1	1	1	1	1	AT2G29180.1	AT2G29180	transmembrane protein
OG0012902	g28359	Lthed_scf0060.1_g053900.1	Qgl_scf0090.1_g066570.1	1	1	1	1	AT2G29560.1	ENOC	cytosolic enolase
OG0012903	g35230	Lthed_scf0060.1_g071130.1	Qgl_scf0090.1_g048060.1	1	1	1	1	AT2G29640.1	JOSL	JOSEPHIN-like protein
OG0012904	g137	Lthed_scf0060.1_g072080.1	Qgl_scf0090.1_g046770.1	1	1	1	1	AT2G29700.1	PH1	pleckstrin homologue 1
OG0012906	g35276	Lthed_scf0060.1_g072850.1	Qgl_scf0090.1_g045730.1	1	1	1	1	AT2G29890.3	VLN1	villin-like 1
OG0012907	g29292	Lthed_scf0070.1_g038800.1	Qgl_scf0080.1_g033170.1	1	1	1	1	AT2G29900.1	PS2	Presenilin-2
OG0012909	g19907	Lthed_scf0060.1_g077200.1	Qgl_scf0090.1_g041700.1	1	1	1	1	AT2G30105.1	AT2G30105	LRR/ubiquitin-like domain protein
OG0012910	g19925	Lthed_scf0060.1_g051300.1	Qgl_scf0090.1_g069320.1	1	1	1	1	AT2G30170.1	PBCP	Protein phosphatase 2C family protein
OG0012911	g7720	Lthed_scf0040.1_g015940.1	Qgl_scf0090.1_g070890.1	1	1	1	1	AT2G30280.1	RDM4	RNA-directed DNA methylation 4
OG0012912	g28815	Lthed_scf0060.1_g049550.1	Qgl_scf0090.1_g071060.1	1	1	1	1	AT2G30300.1	AT2G30300	Major facilitator superfamily protein
OG0012913	g28814	Lthed_scf0060.1_g049450.1	Qgl_scf0090.1_g071210.1	1	1	1	1	AT2G30320.1	AT2G30320	Pseudouridine synthase family protein
OG0012914	g19979	Lthed_scf0060.1_g048760.1	Qgl_scf0090.1_g071840.1	1	1	1	1	AT2G30350.2	AT2G30350	Excinuclease ABC, C subunit, N-terminal
OG0012915	g19976	Lthed_scf0060.1_g048470.1	Qgl_scf0090.1_g071880.1	1	1	1	1	AT2G30360.1	SIP4	SOS3-interacting protein 4
OG0012916	g37024	Lthed_scf0070.1_g077870.1	Qgl_scf0080.1_g069640.1	1	1	1	1	AT2G30390.2	FC2	ferrochelatase 2
OG0012917	g21261	Lthed_scf0040.1_g044610.1	Qgl_scf0050.1_g092970.1	1	1	1	1	AT2G30880.1	SWAP70	Pleckstrin homology (PH) domain-containing protein
OG0012918	g21276	Lthed_scf0040.1_g046170.1	Qgl_scf0050.1_g091370.1	1	1	1	1	AT2G30933.1	AT2G30933	Carbohydrate-binding X8 domain superfamily protein
OG0012919	g11792	Lthed_scf0040.1_g051020.1	Qgl_scf0050.1_g087920.1	1	1	1	1	AT2G30970.1	ASP1	aspartate aminotransferase 1
OG0012920	g11805	Lthed_scf0040.1_g051630.1	Qgl_scf0050.1_g087200.1	1	1	1	1	AT2G30990.1	AT2G30990	arginine N-methyltransferase, putative (DUF688)
OG0012921	g11816	Lthed_scf0040.1_g051890.1	Qgl_scf0050.1_g086940.1	1	1	1	1	AT2G31040.1	AT2G31040	ATP synthase protein I-like protein
OG0012922	g21373	Lthed_scf0040.1_g053510.1	Qgl_scf0050.1_g085200.1	1	1	1	1	AT2G31060.3	EMB2785	elongation factor family protein
OG0012924	g11837	Lthed_scf0040.1_g052450.1	Qgl_scf0050.1_g086300.1	1	1	1	1	AT2G31090.1	AT2G31090	transmembrane protein
OG0012925	g11826	Lthed_scf0040.1_g052380.1	Qgl_scf0050.1_g086580.1	1	1	1	1	AT2G31130.1	AT2G31130	hypothetical protein
OG0012926	g20915	Lthed_scf0090.1_g075040.1	Qgl_scf0060.1_g037710.1	1	1	1	1	AT2G31190.1	RUS2	root UVB sensitive protein (Protein of unknown function, DUF647)
OG0012927	g14251	Lthed_scf0040.1_g069420.1	Qgl_scf0050.1_g065650.1	1	1	1	1	AT2G31340.1	emb1381	embryo defective 1381
OG0012928	g43	Lthed_scf0080.1_g058750.1	Qgl_scf0070.1_g057170.1	1	1	1	1	AT2G31410.1	AT2G31410	coiled-coil protein
OG0012929	g15058	Lthed_scf0080.1_g095390.1	Qgl_scf0070.1_g018200.1	1	1	1	1	AT2G31490.1	AT2G31490	neuronal acetylcholine receptor subunit alpha-5
OG0012931	g15372	Lthed_scf0100.1_g054470.1	Qgl_scf0100.1_g055570.1	1	1	1	1	AT2G31740.1	AT2G31740	S-adenosyl-L-methionine-dependent methyltransferases superfamily protein
OG0012932	g34396	Lthed_scf0070.1_g110430.1	Qgl_scf0080.1_g104950.1	1	1	1	1	AT2G31810.1	AT2G31810	ACT domain-containing small subunit of acetolactate synthase protein
OG0012933	g10692	Lthed_scf0070.1_g114890.1	Qgl_scf0080.1_g109430.1	1	1	1	1	AT2G31890.1	RAP	RAP
OG0012934	g19986	Lthed_scf0030.1_g159390.1	Qgl_scf0010.1_g001940.1	1	1	1	1	AT2G31930.1	AT2G31930	hypothetical protein
OG0012935	g15351	Lthed_scf0100.1_g051310.1	Qgl_scf0100.1_g057460.1	1	1	1	1	AT2G31970.1	RAD50	DNA repair-recombination protein (RAD50)
OG0012936	g17127	Lthed_scf0100.1_g003410.1	Qgl_scf0100.1_g101760.1	1	1	1	1	AT2G32040.1	AT2G32040	Major facilitator superfamily protein
OG0012937	g25873	Lthed_scf0100.1_g003580.1	Qgl_scf0100.1_g101660.1	1	1	1	1	AT2G32090.1	AT2G32090	Lactoylglutathione lyase / glyoxalase I family protein
OG0012938	g25856	Lthed_scf0100.1_g004580.1	Qgl_scf0100.1_g100820.1	1	1	1	1	AT2G32120.1	HSP70T-2	heat-shock protein 70T-2
OG0012939	g17163	Lthed_scf0100.1_g005280.1	Qgl_scf0100.1_g099940.1	1	1	1	1	AT2G32150.1	AT2G32150	Haloacid dehalogenase-like hydrolase (HAD) superfamily protein
OG0012941	g14452	Lthed_scf0040.1_g063800.1	Qgl_scf0050.1_g070420.1	1	1	1	1	AT2G32400.1	GLR5	glutamate receptor 5
OG0012942	g33895	Lthed_scf0040.1_g064180.1	Qgl_scf0050.1_g070070.1	1	1	1	1	AT2G32415.3	AT2G32415	Polynucleotidyl transferase, ribonuclease H fold protein with HRDC domain-containing protein
OG0012944	g33863	Lthed_scf0120.1_g033320.1	Qgl_scf0120.1_g029100.1	1	1	1	1	AT2G32500.2	AT2G32500	Stress responsive alpha-beta barrel domain protein
OG0012945	g11873	Lthed_scf0040.1_g066320.1	Qgl_scf0050.1_g068440.1	1	1	1	1	AT2G32520.2	AT2G32520	alpha/beta-Hydrolases superfamily protein
OG0012946	g11904	Lthed_scf0040.1_g067430.1	Qgl_scf0050.1_g067340.1	1	1	1	1	AT2G32590.1	EMB2795	condensin complex subunit
OG0012947	g7851	Lthed_scf0050.1_g104670.1	Qgl_scf0040.1_g124770.1	1	1	1	1	AT2G32600.1	AT2G32600	hydroxyproline-rich glycoprotein family protein
OG0012948	g11888	Lthed_scf0040.1_g068210.1	Qgl_scf0050.1_g066510.1	1	1	1	1	AT2G32640.1	AT2G32640	Lycopene beta/epsilon cyclase protein
OG0012949	g25721	Lthed_scf0100.1_g046240.1	Qgl_scf0100.1_g059980.1	1	1	1	1	AT2G32700.7	LUH	LEUNIG-like protein
OG0012951	g25702	Lthed_scf0100.1_g050090.1	Qgl_scf0100.1_g058940.1	1	1	1	1	AT2G32760.1	AT2G32760	UV radiation resistance-associated protein
OG0012952	g15395	Lthed_scf0100.1_g047820.1	Qgl_scf0100.1_g062120.1	1	1	1	1	AT2G32800.1	AP4.3A	protein kinase family protein
OG0012953	g11901	Lthed_scf0040.1_g069690.1	Qgl_scf0050.1_g065430.1	1	1	1	1	AT2G32940.1	AGO6	Argonaute family protein
OG0012954	g11881	Lthed_scf0040.1_g069110.1	Qgl_scf0050.1_g065810.1	1	1	1	1	AT2G32970.2	AT2G32970	G1/S-specific cyclin-E protein
OG0012955	g11882	Lthed_scf0040.1_g069060.1	Qgl_scf0050.1_g065870.1	1	1	1	1	AT2G32980.1	2025-08-02	HAUS augmin-like complex subunit
OG0012957	g25752	Lthed_scf0110.1_g074930.1	Qgl_scf0110.1_g020760.1	1	1	1	1	AT2G33180.1	AT2G33180	hypothetical protein
OG0012959	g16803	Lthed_scf0100.1_g040760.1	Qgl_scf0100.1_g066540.1	1	1	1	1	AT2G33255.1	AT2G33255	Haloacid dehalogenase-like hydrolase (HAD) superfamily protein
OG0012960	g25248	Lthed_scf0100.1_g038620.1	Qgl_scf0100.1_g068240.1	1	1	1	1	AT2G33385.2	arpc2b	actin-related protein C2B
OG0012963	g23409	Lthed_scf0050.1_g037010.1	Qgl_scf0040.1_g044540.1	1	1	1	1	AT2G33490.1	AT2G33490	hydroxyproline-rich glycoprotein family protein
OG0012965	g12332	Lthed_scf0010.1_g169740.1	Qgl_scf0020.1_g165620.1	1	1	1	1	AT2G33700.1	PP2CG1	Protein phosphatase 2C family protein
OG0012967	g11569	Lthed_scf0090.1_g028640.1	Qgl_scf0060.1_g081530.1	1	1	1	1	AT2G33740.2	CUTA	Nitrogen regulatory PII-like, alpha/beta
OG0012968	g1217	Lthed_scf0020.1_g086660.1	Qgl_scf0030.1_g095180.1	1	1	1	1	AT2G33760.1	AT2G33760	Pentatricopeptide repeat (PPR) superfamily protein
OG0012969	g39181	Lthed_scf0020.1_g089770.1	Qgl_scf0030.1_g092490.1	1	1	1	1	AT2G33810.1	SPL3	squamosa promoter binding protein-like 3
OG0012970	g30529	Lthed_scf0020.1_g101490.1	Qgl_scf0030.1_g080900.1	1	1	1	1	AT2G34090.4	MEE18	maternal effect embryo arrest 18
OG0012971	g27379	Lthed_scf0080.1_g101780.1	Qgl_scf0070.1_g010640.1	1	1	1	1	AT2G34400.1	AT2G34400	Pentatricopeptide repeat (PPR-like) superfamily protein
OG0012972	g38916	Lthed_scf0020.1_g115870.1	Qgl_scf0030.1_g063810.1	1	1	1	1	AT2G34460.1	AT2G34460	NAD(P)-binding Rossmann-fold superfamily protein
OG0012973	g38854	Lthed_scf0020.1_g120850.1	Qgl_scf0030.1_g056270.1	1	1	1	1	AT2G34620.1	AT2G34620	Mitochondrial transcription termination factor family protein
OG0012974	g33989	Lthed_scf0020.1_g120870.1	Qgl_scf0030.1_g056230.1	1	1	1	1	AT2G34630.2	GPS1	geranyl diphosphate synthase 1
OG0012975	g3919	Lthed_scf0020.1_g123610.1	Qgl_scf0030.1_g053840.1	1	1	1	1	AT2G34670.2	AT2G34670	benzoyl-CoA reductase subunit C, putative (DUF630 and DUF632)
OG0012976	g34024	Lthed_scf0020.1_g133730.1	Qgl_scf0030.1_g044910.1	1	1	1	1	AT2G34780.1	MEE22	maternal effect embryo arrest 22
OG0012978	g13556	Lthed_scf0110.1_g015160.1	Qgl_scf0110.1_g070780.1	1	1	1	1	AT2G35030.1	AT2G35030	Pentatricopeptide repeat (PPR) superfamily protein
OG0012979	g27131	Lthed_scf0080.1_g088670.1	Qgl_scf0070.1_g024430.1	1	1	1	1	AT2G35035.1	URED	urease accessory protein D
OG0012980	g38836	Lthed_scf0080.1_g082200.1	Qgl_scf0070.1_g029110.1	1	1	1	1	AT2G35130.2	AT2G35130	Tetratricopeptide repeat (TPR)-like superfamily protein
OG0012981	g22635	Lthed_scf0120.1_g013370.1	Qgl_scf0120.1_g009550.1	1	1	1	1	AT2G35360.1	AT2G35360	ubiquitin family protein
OG0012983	g22600	Lthed_scf0120.1_g009140.1	Qgl_scf0120.1_g007640.1	1	1	1	1	AT2G35410.1	AT2G35410	RNA-binding (RRM/RBD/RNP motifs) family protein
OG0012984	g4875	Lthed_scf0050.1_g034750.1	Qgl_scf0040.1_g042680.1	1	1	1	1	AT2G35450.1	AT2G35450	catalytic/ hydrolase
OG0012985	g22538	Lthed_scf0120.1_g002410.1	Qgl_scf0120.1_g002300.1	1	1	1	1	AT2G35540.1	AT2G35540	DNAJ heat shock N-terminal domain-containing protein
OG0012986	g22526	Lthed_scf0120.1_g000720.1	Qgl_scf0120.1_g000700.1	1	1	1	1	AT2G35550.1	BPC7	basic pentacysteine 7
OG0012987	g22434	Lthed_scf0120.1_g007400.1	Qgl_scf0120.1_g005960.1	1	1	1	1	AT2G35610.1	XEG113	xyloglucanase 113
OG0012988	g22769	Lthed_scf0120.1_g021830.1	Qgl_scf0120.1_g017890.1	1	1	1	1	AT2G35720.1	OWL1	DNAJ heat shock N-terminal domain-containing protein
OG0012989	g22774	Lthed_scf0120.1_g022490.1	Qgl_scf0120.1_g018800.1	1	1	1	1	AT2G35730.1	AT2G35730	Heavy metal transport/detoxification superfamily protein
OG0012990	g6945	Lthed_scf0040.1_g021720.1	Qgl_scf0050.1_g115280.1	1	1	1	1	AT2G35790.1	AT2G35790	transmembrane protein
OG0012991	g12594	Lthed_scf0110.1_g072370.1	Qgl_scf0110.1_g022430.1	1	1	1	1	AT2G35920.3	AT2G35920	RNA helicase family protein
OG0012993	g12558	Lthed_scf0110.1_g074950.1	Qgl_scf0110.1_g020740.1	1	1	1	1	AT2G36000.1	EMB3114	Mitochondrial transcription termination factor family protein
OG0012994	g8026	Lthed_scf0110.1_g076520.1	Qgl_scf0110.1_g019130.1	1	1	1	1	AT2G36090.1	AT2G36090	F-box family protein
OG0012995	g12528	Lthed_scf0110.1_g076750.1	Qgl_scf0110.1_g018940.1	1	1	1	1	AT2G36130.1	AT2G36130	Cyclophilin-like peptidyl-prolyl cis-trans isomerase family protein
OG0012996	g12521	Lthed_scf0110.1_g077150.1	Qgl_scf0110.1_g018490.1	1	1	1	1	AT2G36145.1	AT2G36145	hypothetical protein
OG0012997	g12492	Lthed_scf0110.1_g078170.1	Qgl_scf0110.1_g017730.1	1	1	1	1	AT2G36240.1	AT2G36240	pentatricopeptide (PPR) repeat-containing protein
OG0012999	g12462	Lthed_scf0110.1_g079050.1	Qgl_scf0110.1_g017060.1	1	1	1	1	AT2G36310.1	URH1	uridine-ribohydrolase 1
OG0013001	g19272	Lthed_scf0010.1_g041540.1	Qgl_scf0020.1_g040170.1	1	1	1	1	AT2G36730.1	AT2G36730	Pentatricopeptide repeat (PPR) superfamily protein
OG0013002	g8666	Lthed_scf0090.1_g048800.1	Qgl_scf0060.1_g064330.1	1	1	1	1	AT2G36740.1	SWC2	DNA binding protein SWC2
OG0013003	g10173	Lthed_scf0110.1_g085510.1	Qgl_scf0110.1_g013060.1	1	1	1	1	AT2G36810.1	AT2G36810	ARM repeat superfamily protein
OG0013004	g10205	Lthed_scf0110.1_g088610.1	Qgl_scf0110.1_g010730.1	1	1	1	1	AT2G36835.1	AT2G36835	hypothetical protein
OG0013005	g29419	Lthed_scf0070.1_g012120.1	Qgl_scf0080.1_g009580.1	1	1	1	1	AT2G36850.1	GSL8	glucan synthase-like 8
OG0013006	g10222	Lthed_scf0110.1_g089330.1	Qgl_scf0110.1_g010000.1	1	1	1	1	AT2G36885.1	AT2G36885	translation initiation factor
OG0013007	g7821	Lthed_scf0110.1_g089430.1	Qgl_scf0110.1_g009770.1	1	1	1	1	AT2G36895.3	AT2G36895	D-tagatose-1,6-bisphosphate aldolase subunit
OG0013008	g7819	Lthed_scf0110.1_g089520.1	Qgl_scf0110.1_g009580.1	1	1	1	1	AT2G36930.1	AT2G36930	zinc finger (C2H2 type) family protein
OG0013010	g16745	Lthed_scf0100.1_g012090.1	Qgl_scf0100.1_g093040.1	1	1	1	1	AT2G36980.1	AT2G36980	Tetratricopeptide repeat (TPR)-like superfamily protein
OG0013011	g10244	Lthed_scf0110.1_g091040.1	Qgl_scf0110.1_g008980.1	1	1	1	1	AT2G36990.1	SIGF	RNApolymerase sigma-subunit F
OG0013013	g10248	Lthed_scf0110.1_g091240.1	Qgl_scf0110.1_g008820.1	1	1	1	1	AT2G37020.3	AT2G37020	Translin family protein
OG0013014	g7694	Lthed_scf0110.1_g094800.1	Qgl_scf0110.1_g005130.1	1	1	1	1	AT2G37240.1	AT2G37240	Thioredoxin superfamily protein
OG0013015	g7693	Lthed_scf0110.1_g094890.1	Qgl_scf0110.1_g005100.1	1	1	1	1	AT2G37250.1	ADK	adenosine kinase
OG0013017	g10344	Lthed_scf0110.1_g095500.1	Qgl_scf0110.1_g004740.1	1	1	1	1	AT2G37310.1	AT2G37310	Pentatricopeptide repeat (PPR) superfamily protein
OG0013018	g10347	Lthed_scf0110.1_g095630.1	Qgl_scf0110.1_g004700.1	1	1	1	1	AT2G37320.1	AT2G37320	Tetratricopeptide repeat (TPR)-like superfamily protein
OG0013021	g10393	Lthed_scf0110.1_g097330.1	Qgl_scf0110.1_g002350.1	1	1	1	1	AT2G37510.2	AT2G37510	RNA-binding (RRM/RBD/RNP motifs) family protein
OG0013022	g10413	Lthed_scf0020.1_g153370.1	Qgl_scf0030.1_g027520.1	1	1	1	1	AT2G37585.1	AT2G37585	Core-2/I-branching beta-1,6-N-acetylglucosaminyltransferase family protein
OG0013023	g10466	Lthed_scf0110.1_g057750.1	Qgl_scf0110.1_g034910.1	1	1	1	1	AT2G37680.2	AT2G37680	glucose-induced degradation-like protein
OG0013024	g10472	Lthed_scf0110.1_g057370.1	Qgl_scf0110.1_g035120.1	1	1	1	1	AT2G37730.1	AT2G37730	glycosyltransferase (DUF604)
OG0013025	g14467	Lthed_scf0050.1_g064710.1	Qgl_scf0040.1_g070540.1	1	1	1	1	AT2G37870.1	AT2G37870	Bifunctional inhibitor/lipid-transfer protein/seed storage 2S albumin superfamily protein
OG0013027	g10530	Lthed_scf0110.1_g072300.1	Qgl_scf0110.1_g022510.1	1	1	1	1	AT2G38000.1	AT2G38000	chaperone protein dnaJ-like protein
OG0013028	g21251	Lthed_scf0060.1_g032080.1	Qgl_scf0090.1_g085530.1	1	1	1	1	AT2G38020.1	VCL1	vacuoleless1 (VCL1)
OG0013029	g10538	Lthed_scf0110.1_g071830.1	Qgl_scf0110.1_g023110.1	1	1	1	1	AT2G38025.1	AT2G38025	Cysteine proteinases superfamily protein
OG0013030	g30	Lthed_scf0010.1_g068150.1	Qgl_scf0020.1_g065980.1	1	1	1	1	AT2G38130.1	ATMAK3	Acyl-CoA N-acyltransferases (NAT) superfamily protein
OG0013031	g7432	Lthed_scf0110.1_g067090.1	Qgl_scf0110.1_g027070.1	1	1	1	1	AT2G38270.1	CXIP2	CAX-interacting protein 2
OG0013032	g10621	Lthed_scf0110.1_g065420.1	Qgl_scf0110.1_g028430.1	1	1	1	1	AT2G38290.1	AMT2	ammonium transporter 2
OG0013034	g7399	Lthed_scf0110.1_g064480.1	Qgl_scf0110.1_g029170.1	1	1	1	1	AT2G38330.1	AT2G38330	MATE efflux family protein
OG0013035	g7375	Lthed_scf0110.1_g063390.1	Qgl_scf0110.1_g029960.1	1	1	1	1	AT2G38420.1	AT2G38420	Pentatricopeptide repeat (PPR) superfamily protein
OG0013037	g7386	Lthed_scf0110.1_g063960.1	Qgl_scf0110.1_g029620.1	1	1	1	1	AT2G38480.1	AT2G38480	Uncharacterized protein family (UPF0497)
OG0013040	g34336	Lthed_scf0110.1_g060570.1	Qgl_scf0110.1_g032640.1	1	1	1	1	AT2G38570.1	AT2G38570	hypothetical protein
OG0013041	g34330	Lthed_scf0110.1_g060210.1	Qgl_scf0110.1_g033330.1	1	1	1	1	AT2G38580.1	AT2G38580	Mitochondrial ATP synthase D chain-related protein
OG0013042	g34289	Lthed_scf0110.1_g058020.1	Qgl_scf0110.1_g034490.1	1	1	1	1	AT2G38660.1	AT2G38660	Amino acid dehydrogenase family protein
OG0013044	g11207	Lthed_scf0030.1_g087320.1	Qgl_scf0010.1_g099100.1	1	1	1	1	AT2G38710.1	AT2G38710	AMMECR1 family
OG0013045	g6693	Lthed_scf0030.1_g131780.1	Qgl_scf0010.1_g044100.1	1	1	1	1	AT2G38720.1	MAP65-5	microtubule-associated protein 65-5
OG0013046	g6676	Lthed_scf0030.1_g135380.1	Qgl_scf0010.1_g038830.1	1	1	1	1	AT2G38730.1	AT2G38730	Cyclophilin-like peptidyl-prolyl cis-trans isomerase family protein
OG0013049	g24808	Lthed_scf0090.1_g076440.1	Qgl_scf0060.1_g036580.1	1	1	1	1	AT2G38950.1	AT2G38950	Transcription factor jumonji (jmj) family protein / zinc finger (C5HC2 type) family protein
OG0013050	g6909	Lthed_scf0040.1_g023650.1	Qgl_scf0050.1_g113250.1	1	1	1	1	AT2G39000.1	AT2G39000	Acyl-CoA N-acyltransferases (NAT) superfamily protein
OG0013051	g5490	Lthed_scf0110.1_g039170.1	Qgl_scf0110.1_g049820.1	1	1	1	1	AT2G39050.1	EULS3	hydroxyproline-rich glycoprotein family protein
OG0013052	g16719	Lthed_scf0100.1_g013620.1	Qgl_scf0100.1_g091720.1	1	1	1	1	AT2G39090.1	APC7	tetratricopeptide repeat (TPR)-containing protein
OG0013053	g11096	Lthed_scf0040.1_g026260.1	Qgl_scf0050.1_g111290.1	1	1	1	1	AT2G39140.1	SVR1	pseudouridine synthase family protein
OG0013054	g11094	Lthed_scf0040.1_g026390.1	Qgl_scf0050.1_g111230.1	1	1	1	1	AT2G39170.1	AT2G39170	MEF2BNB-like protein
OG0013056	g6928	Lthed_scf0040.1_g022240.1	Qgl_scf0050.1_g114490.1	1	1	1	1	AT2G39190.2	ATATH8	Protein kinase superfamily protein
OG0013058	g7033	Lthed_scf0040.1_g017470.1	Qgl_scf0050.1_g118790.1	1	1	1	1	AT2G39470.1	PnsL1	PsbP-like protein 2
OG0013059	g7040	Lthed_scf0040.1_g017290.1	Qgl_scf0050.1_g118850.1	1	1	1	1	AT2G39500.1	AT2G39500	hexose transporter
OG0013060	g7065	Lthed_scf0040.1_g016440.1	Qgl_scf0050.1_g119560.1	1	1	1	1	AT2G39550.1	PGGT-I	Prenyltransferase family protein
OG0013061	g10953	Lthed_scf0040.1_g016810.1	Qgl_scf0050.1_g119230.1	1	1	1	1	AT2G39580.2	AT2G39580	zinc finger C3H1 domain protein
OG0013062	g7078	Lthed_scf0040.1_g014140.1	Qgl_scf0050.1_g120880.1	1	1	1	1	AT2G39630.1	AT2G39630	Nucleotide-diphospho-sugar transferases superfamily protein
OG0013063	g7087	Lthed_scf0040.1_g013940.1	Qgl_scf0050.1_g121080.1	1	1	1	1	AT2G39670.2	AT2G39670	Radical SAM superfamily protein
OG0013065	g27443	Lthed_scf0080.1_g095090.1	Qgl_scf0070.1_g018530.1	1	1	1	1	AT2G39930.1	ISA1	isoamylase 1
OG0013066	g10859	Lthed_scf0040.1_g008920.1	Qgl_scf0050.1_g125630.1	1	1	1	1	AT2G39970.1	PXN	Mitochondrial substrate carrier family protein
OG0013067	g10842	Lthed_scf0040.1_g007370.1	Qgl_scf0050.1_g126580.1	1	1	1	1	AT2G40070.1	AT2G40070	flocculation FLO11-like protein
OG0013069	g10810	Lthed_scf0100.1_g101640.1	Qgl_scf0100.1_g003410.1	1	1	1	1	AT2G40190.1	LEW3	UDP-Glycosyltransferase superfamily protein
OG0013071	g7249	Lthed_scf0040.1_g004970.1	Qgl_scf0050.1_g128240.1	1	1	1	1	AT2G40260.1	AT2G40260	Homeodomain-like superfamily protein
OG0013072	g10786	Lthed_scf0040.1_g004530.1	Qgl_scf0050.1_g128600.1	1	1	1	1	AT2G40316.1	AT2G40316	autophagy-like protein
OG0013074	g6601	Lthed_scf0040.1_g003310.1	Qgl_scf0050.1_g129930.1	1	1	1	1	AT2G40460.1	AT2G40460	Major facilitator superfamily protein
OG0013075	g6598	Lthed_scf0040.1_g003160.1	Qgl_scf0050.1_g130030.1	1	1	1	1	AT2G40470.1	LBD15	LOB domain-containing protein 15
OG0013076	g6593	Lthed_scf0040.1_g003020.1	Qgl_scf0050.1_g130140.1	1	1	1	1	AT2G40490.1	HEME2	Uroporphyrinogen decarboxylase
OG0013077	g26885	Lthed_scf0010.1_g123070.1	Qgl_scf0020.1_g114620.1	1	1	1	1	AT2G40570.1	AT2G40570	initiator tRNA phosphoribosyl transferase family protein
OG0013078	g12393	Lthed_scf0040.1_g002890.1	Qgl_scf0050.1_g130300.1	1	1	1	1	AT2G40600.1	AT2G40600	appr-1-p processing enzyme family protein
OG0013079	g12401	Lthed_scf0040.1_g002210.1	Qgl_scf0050.1_g130880.1	1	1	1	1	AT2G40660.1	AT2G40660	Nucleic acid-binding, OB-fold-like protein
OG0013080	g6588	Lthed_scf0040.1_g002120.1	Qgl_scf0050.1_g130930.1	1	1	1	1	AT2G40690.1	GLY1	NAD-dependent glycerol-3-phosphate dehydrogenase family protein
OG0013081	g6567	Lthed_scf0040.1_g001530.1	Qgl_scf0050.1_g131750.1	1	1	1	1	AT2G40760.1	AT2G40760	Rhodanese/Cell cycle control phosphatase superfamily protein
OG0013082	g6565	Lthed_scf0040.1_g001460.1	Qgl_scf0050.1_g131810.1	1	1	1	1	AT2G40770.1	AT2G40770	RING-finger, DEAD-like helicase, PHD and SNF2 domain-containing protein
OG0013083	g6564	Lthed_scf0040.1_g001450.1	Qgl_scf0050.1_g131820.1	1	1	1	1	AT2G40780.1	AT2G40780	Nucleic acid-binding, OB-fold-like protein
OG0013085	g6090	Lthed_scf0110.1_g025610.1	Qgl_scf0110.1_g060470.1	1	1	1	1	AT2G40840.1	DPE2	disproportionating enzyme 2
OG0013086	g6101	Lthed_scf0110.1_g024190.1	Qgl_scf0110.1_g061150.1	1	1	1	1	AT2G40860.1	AT2G40860	protein kinase family protein / protein phosphatase 2C ( PP2C) family protein
OG0013087	g18501	Lthed_scf0110.1_g028920.1	Qgl_scf0110.1_g057700.1	1	1	1	1	AT2G40935.1	AT2G40935	PLAC8 family protein
OG0013088	g32903	Lthed_scf0110.1_g029000.1	Qgl_scf0110.1_g057670.1	1	1	1	1	AT2G41000.2	AT2G41000	Chaperone DnaJ-domain superfamily protein
OG0013089	g6095	Lthed_scf0110.1_g025950.1	Qgl_scf0110.1_g060090.1	1	1	1	1	AT2G41020.1	AT2G41020	WW domain-containing protein
OG0013090	g13053	Lthed_scf0040.1_g050740.1	Qgl_scf0050.1_g088110.1	1	1	1	1	AT2G41080.1	AT2G41080	pentatricopeptide (PPR) repeat protein
OG0013091	g13532	Lthed_scf0110.1_g019010.1	Qgl_scf0110.1_g067150.1	1	1	1	1	AT2G41190.1	AT2G41190	Transmembrane amino acid transporter family protein
OG0013092	g27489	Lthed_scf0110.1_g017230.1	Qgl_scf0110.1_g069370.1	1	1	1	1	AT2G41290.1	SSL2	strictosidine synthase-like 2
OG0013094	g22466	Lthed_scf0120.1_g004900.1	Qgl_scf0120.1_g003940.1	1	1	1	1	AT2G41342.1	AT2G41342	hypothetical protein
OG0013097	g13639	Lthed_scf0110.1_g009530.1	Qgl_scf0110.1_g076560.1	1	1	1	1	AT2G41530.1	SFGH	S-formylglutathione hydrolase
OG0013098	g13644	Lthed_scf0110.1_g007430.1	Qgl_scf0110.1_g078220.1	1	1	1	1	AT2G41600.7	AT2G41600	Mitochondrial glycoprotein family protein
OG0013100	g13680	Lthed_scf0110.1_g002360.1	Qgl_scf0110.1_g081490.1	1	1	1	1	AT2G41680.1	NTRC	NADPH-dependent thioredoxin reductase C
OG0013101	g13682	Lthed_scf0110.1_g002260.1	Qgl_scf0110.1_g081520.1	1	1	1	1	AT2G41700.1	ABCA1	ATP-binding cassette A1
OG0013102	g6779	Lthed_scf0110.1_g001680.1	Qgl_scf0110.1_g082630.1	1	1	1	1	AT2G41750.1	AT2G41750	DTW domain-containing protein
OG0013103	g6274	Lthed_scf0110.1_g001670.1	Qgl_scf0110.1_g082640.1	1	1	1	1	AT2G41760.1	AT2G41760	amino-terminal glutamine amidohydrolase
OG0013105	g13923	Lthed_scf0110.1_g048890.1	Qgl_scf0110.1_g043820.1	1	1	1	1	AT2G41950.1	AT2G41950	DNA-directed RNA polymerase subunit beta
OG0013106	g6381	Lthed_scf0110.1_g048000.1	Qgl_scf0110.1_g044340.1	1	1	1	1	AT2G42070.1	NUDX23	nudix hydrolase homolog 23
OG0013107	g13891	Lthed_scf0110.1_g047620.1	Qgl_scf0110.1_g044500.1	1	1	1	1	AT2G42110.1	AT2G42110	hypothetical protein
OG0013108	g13890	Lthed_scf0110.1_g047610.1	Qgl_scf0110.1_g044510.1	1	1	1	1	AT2G42120.1	POLD2	DNA polymerase delta small subunit
OG0013110	g4349	Lthed_scf0010.1_g030080.1	Qgl_scf0020.1_g029410.1	1	1	1	1	AT2G42160.1	BRIZ1	zinc finger (ubiquitin-hydrolase) domain-containing protein
OG0013111	g6350	Lthed_scf0110.1_g045910.1	Qgl_scf0110.1_g045610.1	1	1	1	1	AT2G42220.1	AT2G42220	Rhodanese/Cell cycle control phosphatase superfamily protein
OG0013113	g13842	Lthed_scf0110.1_g043530.1	Qgl_scf0110.1_g046610.1	1	1	1	1	AT2G42280.3	FBH4	basic helix-loop-helix (bHLH) DNA-binding superfamily protein
OG0013115	g21371	Lthed_scf0040.1_g053390.1	Qgl_scf0050.1_g085290.1	1	1	1	1	AT2G42390.1	AT2G42390	kinase C substrate, heavy chain-like protein
OG0013117	g11808	Lthed_scf0040.1_g051660.1	Qgl_scf0050.1_g087100.1	1	1	1	1	AT2G42620.1	MAX2	RNI-like superfamily protein
OG0013118	g21315	Lthed_scf0040.1_g051120.1	Qgl_scf0050.1_g087850.1	1	1	1	1	AT2G42710.1	AT2G42710	Ribosomal protein L1p/L10e family
OG0013119	g21324	Lthed_scf0040.1_g050820.1	Qgl_scf0050.1_g088040.1	1	1	1	1	AT2G42750.1	AT2G42750	DNAJ heat shock N-terminal domain-containing protein
OG0013121	g21404	Lthed_scf0040.1_g047830.1	Qgl_scf0050.1_g089350.1	1	1	1	1	AT2G42780.1	AT2G42780	transcription elongation factor B polypeptide
OG0013123	g23735	Lthed_scf0040.1_g047530.1	Qgl_scf0050.1_g089700.1	1	1	1	1	AT2G42810.2	PP5.2	protein phosphatase 5.2
OG0013124	g23738	Lthed_scf0040.1_g047390.1	Qgl_scf0050.1_g089910.1	1	1	1	1	AT2G42820.1	HVA22F	HVA22-like protein F
OG0013126	g11849	Lthed_scf0040.1_g046520.1	Qgl_scf0050.1_g090910.1	1	1	1	1	AT2G42860.1	AT2G42860	hypothetical protein
OG0013128	g21273	Lthed_scf0040.1_g046290.1	Qgl_scf0050.1_g091240.1	1	1	1	1	AT2G42910.1	AT2G42910	Phosphoribosyltransferase family protein
OG0013129	g21277	Lthed_scf0040.1_g046150.1	Qgl_scf0050.1_g091390.1	1	1	1	1	AT2G42940.1	AT2G42940	Putative AT-hook DNA-binding family protein
OG0013130	g11865	Lthed_scf0040.1_g045180.1	Qgl_scf0050.1_g092630.1	1	1	1	1	AT2G42975.1	AT2G42975	myosin-G heavy chain-like protein
OG0013132	g18499	Lthed_scf0070.1_g085910.1	Qgl_scf0080.1_g077860.1	1	1	1	1	AT2G43080.1	AT-P4H-1	P4H isoform 1
OG0013133	g3303	Lthed_scf0070.1_g086240.1	Qgl_scf0080.1_g077910.1	1	1	1	1	AT2G43110.1	AT2G43110	U3 containing 90S pre-ribosomal complex subunit
OG0013134	g8560	Lthed_scf0070.1_g087420.1	Qgl_scf0080.1_g079680.1	1	1	1	1	AT2G43180.1	AT2G43180	Phosphoenolpyruvate carboxylase family protein
OG0013135	g5331	Lthed_scf0070.1_g087790.1	Qgl_scf0080.1_g080400.1	1	1	1	1	AT2G43200.1	AT2G43200	S-adenosyl-L-methionine-dependent methyltransferases superfamily protein
OG0013136	g14435	Lthed_scf0070.1_g091970.1	Qgl_scf0080.1_g085830.1	1	1	1	1	AT2G43280.1	AT2G43280	Far-red impaired responsive (FAR1) family protein
OG0013138	g10671	Lthed_scf0070.1_g089610.1	Qgl_scf0080.1_g082710.1	1	1	1	1	AT2G43360.1	BIO2	Radical SAM superfamily protein
OG0013139	g10672	Lthed_scf0070.1_g089530.1	Qgl_scf0080.1_g082570.1	1	1	1	1	AT2G43370.1	AT2G43370	RNA-binding (RRM/RBD/RNP motifs) family protein
OG0013140	g9584	Lthed_scf0070.1_g093820.1	Qgl_scf0080.1_g086640.1	1	1	1	1	AT2G43390.1	AT2G43390	hypothetical protein
OG0013141	g22128	Lthed_scf0070.1_g094740.1	Qgl_scf0080.1_g088090.1	1	1	1	1	AT2G43410.2	FPA	RNA binding protein
OG0013142	g9522	Lthed_scf0070.1_g099110.1	Qgl_scf0080.1_g095610.1	1	1	1	1	AT2G43540.1	AT2G43540	transmembrane protein
OG0013143	g9521	Lthed_scf0070.1_g099140.1	Qgl_scf0080.1_g095620.1	1	1	1	1	AT2G43560.1	AT2G43560	FKBP-like peptidyl-prolyl cis-trans isomerase family protein
OG0013144	g35382	Lthed_scf0060.1_g029350.1	Qgl_scf0090.1_g087510.1	1	1	1	1	AT2G43760.1	AT2G43760	molybdopterin biosynthesis MoaE family protein
OG0013145	g7361	Lthed_scf0070.1_g114430.1	Qgl_scf0080.1_g107740.1	1	1	1	1	AT2G43950.1	OEP37	chloroplast outer envelope protein 37
OG0013146	g23929	Lthed_scf0110.1_g058490.1	Qgl_scf0110.1_g034150.1	1	1	1	1	AT2G44020.1	AT2G44020	Mitochondrial transcription termination factor family protein
OG0013147	g7353	Lthed_scf0040.1_g104450.1	Qgl_scf0080.1_g109410.1	1	1	1	1	AT2G44050.1	COS1	6,7-dimethyl-8-ribityllumazine synthase / DMRL synthase / lumazine synthase / riboflavin synthase
OG0013149	g17677	Lthed_scf0030.1_g160400.1	Qgl_scf0010.1_g001380.1	1	1	1	1	AT2G44310.1	AT2G44310	Calcium-binding EF-hand family protein
OG0013151	g12377	Lthed_scf0030.1_g160570.1	Qgl_scf0010.1_g001250.1	1	1	1	1	AT2G44360.1	AT2G44360	ecotropic viral integration site protein
OG0013152	g2419	Lthed_scf0030.1_g160770.1	Qgl_scf0010.1_g000820.1	1	1	1	1	AT2G44410.1	AT2G44410	RING/U-box superfamily protein
OG0013154	g10727	Lthed_scf0030.1_g123960.1	Qgl_scf0010.1_g052510.1	1	1	1	1	AT2G44580.1	AT2G44580	zinc ion binding protein
OG0013155	g17794	Lthed_scf0030.1_g123270.1	Qgl_scf0010.1_g053230.1	1	1	1	1	AT2G44640.1	AT2G44640	TRIGALACTOSYLDIACYLGLYCEROL-like protein
OG0013156	g2572	Lthed_scf0030.1_g118960.1	Qgl_scf0010.1_g061090.1	1	1	1	1	AT2G44850.1	AT2G44850	hypothetical protein
OG0013157	g10914	Lthed_scf0040.1_g011870.1	Qgl_scf0050.1_g122810.1	1	1	1	1	AT2G44920.2	AT2G44920	Tetratricopeptide repeat (TPR)-like superfamily protein
OG0013158	g17850	Lthed_scf0030.1_g112330.1	Qgl_scf0010.1_g067980.1	1	1	1	1	AT2G44970.1	AT2G44970	alpha/beta-Hydrolases superfamily protein
OG0013160	g2621	Lthed_scf0030.1_g109270.1	Qgl_scf0010.1_g071010.1	1	1	1	1	AT2G45060.1	AT2G45060	alanine-tRNA ligase
OG0013162	g17900	Lthed_scf0040.1_g028630.1	Qgl_scf0050.1_g108780.1	1	1	1	1	AT2G45270.1	GCP1	glycoprotease 1
OG0013163	g17901	Lthed_scf0040.1_g028670.1	Qgl_scf0050.1_g108740.1	1	1	1	1	AT2G45280.2	RAD51C	RAS associated with diabetes protein 51C
OG0013164	g34141	Lthed_scf0010.1_g151430.1	Qgl_scf0020.1_g141580.1	1	1	1	1	AT2G45530.1	AT2G45530	RING/U-box superfamily protein
OG0013166	g14836	Lthed_scf0010.1_g163670.1	Qgl_scf0020.1_g146900.1	1	1	1	1	AT2G45700.1	AT2G45700	sterile alpha motif (SAM) domain-containing protein
OG0013167	g9927	Lthed_scf0010.1_g178500.1	Qgl_scf0020.1_g173190.1	1	1	1	1	AT2G45730.1	AT2G45730	eukaryotic initiation factor 3 gamma subunit family protein
OG0013168	g2776	Lthed_scf0040.1_g033880.1	Qgl_scf0050.1_g104010.1	1	1	1	1	AT2G45770.1	CPFTSY	signal recognition particle receptor protein, chloroplast (FTSY)
OG0013169	g18068	Lthed_scf0040.1_g034960.1	Qgl_scf0050.1_g102750.1	1	1	1	1	AT2G45790.1	PMM	phosphomannomutase
OG0013170	g2839	Lthed_scf0040.1_g036070.1	Qgl_scf0050.1_g101230.1	1	1	1	1	AT2G45880.1	BAM7	beta-amylase 7
OG0013171	g2918	Lthed_scf0030.1_g074690.1	Qgl_scf0010.1_g112990.1	1	1	1	1	AT2G45990.1	AT2G45990	ribosomal RNA small subunit methyltransferase G
OG0013173	g18143	Lthed_scf0030.1_g070810.1	Qgl_scf0010.1_g116860.1	1	1	1	1	AT2G46090.1	LCBK2	Diacylglycerol kinase family protein
OG0013174	g18145	Lthed_scf0030.1_g070820.1	Qgl_scf0010.1_g116850.1	1	1	1	1	AT2G46100.1	AT2G46100	Nuclear transport factor 2 (NTF2) family protein
OG0013175	g2857	Lthed_scf0110.1_g077840.1	Qgl_scf0110.1_g018010.1	1	1	1	1	AT2G46200.1	AT2G46200	U11/U12 small nuclear ribonucleoprotein
OG0013176	g18184	Lthed_scf0030.1_g061100.1	Qgl_scf0010.1_g128060.1	1	1	1	1	AT2G46220.1	AT2G46220	DUF2358 family protein (DUF2358)
OG0013178	g2948	Lthed_scf0030.1_g059790.1	Qgl_scf0010.1_g129170.1	1	1	1	1	AT2G46320.1	AT2G46320	Mitochondrial substrate carrier family protein
OG0013180	g2955	Lthed_scf0030.1_g060400.1	Qgl_scf0010.1_g128590.1	1	1	1	1	AT2G46340.1	SPA1	SPA (suppressor of phyA-105) protein family
OG0013181	g18256	Lthed_scf0040.1_g043030.1	Qgl_scf0050.1_g094240.1	1	1	1	1	AT2G46540.1	AT2G46540	fiber
OG0013182	g3038	Lthed_scf0040.1_g042830.1	Qgl_scf0050.1_g094850.1	1	1	1	1	AT2G46580.1	AT2G46580	Pyridoxamine 5'-phosphate oxidase family protein
OG0013183	g18297	Lthed_scf0040.1_g040070.1	Qgl_scf0050.1_g096770.1	1	1	1	1	AT2G46735.1	AT2G46735	death domain associated protein
OG0013185	g33239	Lthed_scf0120.1_g070200.1	Qgl_scf0120.1_g062190.1	1	1	1	1	AT2G47020.3	AT2G47020	Peptide chain release factor 1
OG0013186	g33256	Lthed_scf0120.1_g069440.1	Qgl_scf0120.1_g061620.1	1	1	1	1	AT2G47115.1	AT2G47115	protein rolling protein
OG0013187	g33274	Lthed_scf0120.1_g035060.1	Qgl_scf0120.1_g031490.1	1	1	1	1	AT2G47210.1	AT2G47210	myb-like transcription factor family protein
OG0013188	g33289	Lthed_scf0120.1_g036070.1	Qgl_scf0120.1_g032390.1	1	1	1	1	AT2G47310.1	AT2G47310	flowering time control protein-related / FCA gamma-like protein
OG0013189	g33304	Lthed_scf0120.1_g036860.1	Qgl_scf0120.1_g033430.1	1	1	1	1	AT2G47330.1	AT2G47330	P-loop containing nucleoside triphosphate hydrolases superfamily protein
OG0013190	g24335	Lthed_scf0120.1_g039020.1	Qgl_scf0120.1_g035660.1	1	1	1	1	AT2G47390.1	AT2G47390	Prolyl oligopeptidase family protein
OG0013191	g24340	Lthed_scf0120.1_g039490.1	Qgl_scf0120.1_g036090.1	1	1	1	1	AT2G47410.5	AT2G47410	WD40 domain-containing protein
OG0013192	g4208	Lthed_scf0080.1_g005030.1	Qgl_scf0070.1_g111790.1	1	1	1	1	AT2G47450.1	CAO	chloroplast signal recognition particle component (CAO)
OG0013193	g24395	Lthed_scf0120.1_g057130.1	Qgl_scf0120.1_g050950.1	1	1	1	1	AT2G47490.1	NDT1	NAD+ transporter 1
OG0013195	g24438	Lthed_scf0120.1_g057620.1	Qgl_scf0120.1_g051290.1	1	1	1	1	AT2G47600.1	MHX	magnesium/proton exchanger
OG0013196	g35018	Lthed_scf0070.1_g004890.1	Qgl_scf0080.1_g004680.1	1	1	1	1	AT2G47620.1	SWI3A	SWITCH/sucrose nonfermenting 3A
OG0013198	g24486	Lthed_scf0120.1_g062660.1	Qgl_scf0120.1_g056310.1	1	1	1	1	AT2G47820.1	AT2G47820	arginine-glutamic acid dipeptide repeat protein
OG0013199	g24497	Lthed_scf0120.1_g051090.1	Qgl_scf0120.1_g046090.1	1	1	1	1	AT2G47850.1	AT2G47850	Zinc finger C-x8-C-x5-C-x3-H type family protein
OG0013200	g24517	Lthed_scf0120.1_g049800.1	Qgl_scf0120.1_g045100.1	1	1	1	1	AT2G47940.1	DEG2	DEGP protease 2
OG0013201	g20764	Lthed_scf0120.1_g047830.1	Qgl_scf0120.1_g043580.1	1	1	1	1	AT2G48070.3	RPH1	resistance to phytophthora 1
OG0013202	g27883	Lthed_scf0010.1_g127610.1	Qgl_scf0020.1_g118530.1	1	1	1	1	AT3G01060.1	AT3G01060	lysine-tRNA ligase
OG0013203	g19248	Lthed_scf0010.1_g039860.1	Qgl_scf0020.1_g038060.1	1	1	1	1	AT3G01100.4	HYP1	hypothetical protein 1
OG0013205	g27971	Lthed_scf0010.1_g041420.1	Qgl_scf0020.1_g040020.1	1	1	1	1	AT3G01180.1	SS2	starch synthase 2
OG0013206	g27994	Lthed_scf0010.1_g043100.1	Qgl_scf0020.1_g041260.1	1	1	1	1	AT3G01210.1	AT3G01210	RNA-binding (RRM/RBD/RNP motifs) family protein
OG0013208	g28084	Lthed_scf0010.1_g048950.1	Qgl_scf0020.1_g046670.1	1	1	1	1	AT3G01360.1	AT3G01360	plant viral-response family protein (DUF716)
OG0013209	g19373	Lthed_scf0010.1_g049400.1	Qgl_scf0020.1_g047750.1	1	1	1	1	AT3G01370.1	CFM2	CRM family member 2
OG0013210	g34643	Lthed_scf0020.1_g145900.1	Qgl_scf0030.1_g033470.1	1	1	1	1	AT3G01435.2	AT3G01435	Expressed protein
OG0013211	g19403	Lthed_scf0010.1_g052590.1	Qgl_scf0020.1_g051660.1	1	1	1	1	AT3G01460.1	MBD9	methyl-CPG-binding domain 9
OG0013212	g28161	Lthed_scf0010.1_g055170.1	Qgl_scf0020.1_g054600.1	1	1	1	1	AT3G01550.1	PPT2	phosphoenolpyruvate (pep)/phosphate translocator 2
OG0013213	g28238	Lthed_scf0010.1_g058830.1	Qgl_scf0020.1_g058720.1	1	1	1	1	AT3G01660.1	AT3G01660	S-adenosyl-L-methionine-dependent methyltransferases superfamily protein
OG0013214	g19519	Lthed_scf0010.1_g060130.1	Qgl_scf0020.1_g059380.1	1	1	1	1	AT3G01710.3	AT3G01710	TPX2 (targeting protein for Xklp2) protein family
OG0013215	g28257	Lthed_scf0010.1_g060140.1	Qgl_scf0020.1_g059390.1	1	1	1	1	AT3G01720.1	AT3G01720	peptidyl serine alpha-galactosyltransferase
OG0013216	g19563	Lthed_scf0010.1_g061620.1	Qgl_scf0020.1_g060740.1	1	1	1	1	AT3G01790.1	AT3G01790	Ribosomal protein L13 family protein
OG0013217	g28303	Lthed_scf0010.1_g062380.1	Qgl_scf0020.1_g061680.1	1	1	1	1	AT3G01820.1	AT3G01820	P-loop containing nucleoside triphosphate hydrolases superfamily protein
OG0013219	g35163	Lthed_scf0010.1_g065930.1	Qgl_scf0020.1_g064100.1	1	1	1	1	AT3G02040.1	SRG3	senescence-related gene 3
OG0013220	g19	Lthed_scf0010.1_g069860.1	Qgl_scf0020.1_g067430.1	1	1	1	1	AT3G02050.1	KUP3	K+ uptake transporter 3
OG0013221	g12	Lthed_scf0010.1_g069980.1	Qgl_scf0020.1_g067450.1	1	1	1	1	AT3G02060.1	AT3G02060	DEAD/DEAH box helicase
OG0013222	g16888	Lthed_scf0010.1_g070710.1	Qgl_scf0020.1_g067970.1	1	1	1	1	AT3G02065.2	AT3G02065	P-loop containing nucleoside triphosphate hydrolases superfamily protein
OG0013223	g4	Lthed_scf0010.1_g070750.1	Qgl_scf0020.1_g067980.1	1	1	1	1	AT3G02070.1	AT3G02070	Cysteine proteinases superfamily protein
OG0013224	g27850	Lthed_scf0010.1_g071910.1	Qgl_scf0020.1_g069000.1	1	1	1	1	AT3G02110.1	scpl25	serine carboxypeptidase-like 25
OG0013225	g19150	Lthed_scf0010.1_g074200.1	Qgl_scf0020.1_g072470.1	1	1	1	1	AT3G02220.1	AT3G02220	small acidic-like protein
OG0013226	g19111	Lthed_scf0010.1_g075800.1	Qgl_scf0020.1_g073750.1	1	1	1	1	AT3G02260.1	BIG	auxin transport protein (BIG)
OG0013227	g19067	Lthed_scf0010.1_g093050.1	Qgl_scf0020.1_g089260.1	1	1	1	1	AT3G02450.1	AT3G02450	cell division protein ftsH
OG0013228	g18953	Lthed_scf0010.1_g102620.1	Qgl_scf0020.1_g096400.1	1	1	1	1	AT3G02600.1	LPP3	lipid phosphate phosphatase 3
OG0013229	g15008	Lthed_scf0010.1_g090680.1	Qgl_scf0020.1_g087400.1	1	1	1	1	AT3G02700.1	AT3G02700	NC domain-containing protein-like protein
OG0013230	g14996	Lthed_scf0100.1_g044780.1	Qgl_scf0100.1_g063210.1	1	1	1	1	AT3G02720.1	DJ1D	Class I glutamine amidotransferase-like superfamily protein
OG0013231	g14418	Lthed_scf0050.1_g060930.1	Qgl_scf0040.1_g065960.1	1	1	1	1	AT3G02820.2	AT3G02820	zinc knuckle (CCHC-type) family protein
OG0013234	g5388	Lthed_scf0090.1_g045280.1	Qgl_scf0060.1_g067810.1	1	1	1	1	AT3G03100.1	AT3G03100	NADH:ubiquinone oxidoreductase, 17.2kDa subunit
OG0013235	g14977	Lthed_scf0010.1_g077380.1	Qgl_scf0020.1_g075140.1	1	1	1	1	AT3G03220.1	EXPA13	expansin A13
OG0013237	g18898	Lthed_scf0080.1_g102880.1	Qgl_scf0070.1_g009350.1	1	1	1	1	AT3G03380.1	DEG7	DegP protease 7
OG0013238	g18901	Lthed_scf0080.1_g102970.1	Qgl_scf0070.1_g009280.1	1	1	1	1	AT3G03440.1	AT3G03440	ARM repeat superfamily protein
OG0013239	g13080	Lthed_scf0030.1_g077030.1	Qgl_scf0010.1_g109650.1	1	1	1	1	AT3G03560.1	AT3G03560	hypothetical protein
OG0013240	g13082	Lthed_scf0030.1_g076930.1	Qgl_scf0010.1_g109720.1	1	1	1	1	AT3G03570.1	AT3G03570	signal transducer, putative (DUF3550/UPF0682)
OG0013241	g5648	Lthed_scf0110.1_g029420.1	Qgl_scf0110.1_g057250.1	1	1	1	1	AT3G03610.4	AT3G03610	ELMO/CED-12 family protein
OG0013243	g5598	Lthed_scf0110.1_g032510.1	Qgl_scf0110.1_g054700.1	1	1	1	1	AT3G03690.1	UNE7	Core-2/I-branching beta-1,6-N-acetylglucosaminyltransferase family protein
OG0013245	g13126	Lthed_scf0110.1_g034850.1	Qgl_scf0110.1_g053280.1	1	1	1	1	AT3G03790.3	AT3G03790	ankyrin repeat family protein / regulator of chromosome condensation (RCC1) family protein
OG0013246	g13111	Lthed_scf0110.1_g036540.1	Qgl_scf0110.1_g052390.1	1	1	1	1	AT3G03880.1	AT3G03880	sterol O-acyltransferase, putative (DUF1639)
OG0013247	g7066	Lthed_scf0040.1_g016420.1	Qgl_scf0050.1_g119570.1	1	1	1	1	AT3G04020.1	AT3G04020	hypothetical protein
OG0013248	g5487	Lthed_scf0110.1_g039220.1	Qgl_scf0110.1_g049660.1	1	1	1	1	AT3G04070.1	NAC047	NAC domain containing protein 47
OG0013250	g5418	Lthed_scf0050.1_g080300.1	Qgl_scf0040.1_g090470.1	1	1	1	1	AT3G04340.1	emb2458	FtsH extracellular protease family
OG0013251	g12850	Lthed_scf0050.1_g079660.1	Qgl_scf0040.1_g089520.1	1	1	1	1	AT3G04460.2	PEX12	peroxin-12
OG0013252	g12853	Lthed_scf0050.1_g079160.1	Qgl_scf0040.1_g089210.1	1	1	1	1	AT3G04470.1	AT3G04470	Ankyrin repeat family protein
OG0013253	g12854	Lthed_scf0110.1_g036850.1	Qgl_scf0110.1_g052760.1	1	1	1	1	AT3G04480.1	AT3G04480	endoribonuclease
OG0013254	g12871	Lthed_scf0050.1_g078430.1	Qgl_scf0040.1_g088470.1	1	1	1	1	AT3G04500.1	AT3G04500	RNA-binding (RRM/RBD/RNP motifs) family protein
OG0013256	g12895	Lthed_scf0050.1_g076710.1	Qgl_scf0040.1_g086200.1	1	1	1	1	AT3G04560.1	AT3G04560	nucleolar/coiled-body phosphoprotein
OG0013257	g12897	Lthed_scf0050.1_g076470.1	Qgl_scf0040.1_g085890.1	1	1	1	1	AT3G04580.1	EIN4	Signal transduction histidine kinase, hybrid-type, ethylene sensor
OG0013258	g12909	Lthed_scf0050.1_g084650.1	Qgl_scf0040.1_g093200.1	1	1	1	1	AT3G04610.1	FLK	RNA-binding KH domain-containing protein
OG0013260	g12911	Lthed_scf0050.1_g084740.1	Qgl_scf0040.1_g093260.1	1	1	1	1	AT3G04650.1	AT3G04650	FAD/NAD(P)-binding oxidoreductase family protein
OG0013261	g12916	Lthed_scf0050.1_g086110.1	Qgl_scf0040.1_g094990.1	1	1	1	1	AT3G04710.3	TPR10	ankyrin repeat family protein
OG0013262	g12925	Lthed_scf0050.1_g087110.1	Qgl_scf0040.1_g095390.1	1	1	1	1	AT3G04730.1	IAA16	indoleacetic acid-induced protein 16
OG0013263	g12927	Lthed_scf0050.1_g087240.1	Qgl_scf0040.1_g095470.1	1	1	1	1	AT3G04740.1	SWP	RNA polymerase II transcription mediator
OG0013264	g8519	Lthed_scf0050.1_g091590.1	Qgl_scf0040.1_g103110.1	1	1	1	1	AT3G04820.1	AT3G04820	Pseudouridine synthase family protein
OG0013265	g8428	Lthed_scf0050.1_g095730.1	Qgl_scf0040.1_g109540.1	1	1	1	1	AT3G04950.1	AT3G04950	SEC-C motif protein
OG0013266	g13004	Lthed_scf0050.1_g096430.1	Qgl_scf0040.1_g110100.1	1	1	1	1	AT3G05040.2	HST	ARM repeat superfamily protein
OG0013267	g29549	Lthed_scf0070.1_g066410.1	Qgl_scf0080.1_g057640.1	1	1	1	1	AT3G05070.1	AT3G05070	Cwf18 pre-mRNA splicing factor
OG0013268	g8427	Lthed_scf0050.1_g095740.1	Qgl_scf0040.1_g109550.1	1	1	1	1	AT3G05100.1	AT3G05100	S-adenosyl-L-methionine-dependent methyltransferases superfamily protein
OG0013271	g12701	Lthed_scf0050.1_g099670.1	Qgl_scf0040.1_g119050.1	1	1	1	1	AT3G05350.1	AT3G05350	Metallopeptidase M24 family protein
OG0013273	g8219	Lthed_scf0050.1_g103210.1	Qgl_scf0040.1_g123440.1	1	1	1	1	AT3G05480.3	RAD9	cell cycle checkpoint control protein family
OG0013274	g12670	Lthed_scf0050.1_g103770.1	Qgl_scf0040.1_g123790.1	1	1	1	1	AT3G05500.1	AT3G05500	Rubber elongation factor protein (REF)
OG0013275	g12591	Lthed_scf0110.1_g072670.1	Qgl_scf0110.1_g022130.1	1	1	1	1	AT3G05675.1	AT3G05675	BTB/POZ domain-containing protein
OG0013276	g12593	Lthed_scf0110.1_g072380.1	Qgl_scf0110.1_g022340.1	1	1	1	1	AT3G05680.1	EMB2016	embryo defective 2016
OG0013278	g12613	Lthed_scf0050.1_g108840.1	Qgl_scf0040.1_g130550.1	1	1	1	1	AT3G05760.1	AT3G05760	C2H2 and C2HC zinc fingers superfamily protein
OG0013279	g9327	Lthed_scf0050.1_g121870.1	Qgl_scf0040.1_g151090.1	1	1	1	1	AT3G05900.1	AT3G05900	neurofilament protein-like protein
OG0013281	g17175	Lthed_scf0100.1_g006110.1	Qgl_scf0100.1_g099420.1	1	1	1	1	AT3G05990.1	AT3G05990	Leucine-rich repeat (LRR) family protein
OG0013282	g17261	Lthed_scf0100.1_g006900.1	Qgl_scf0100.1_g098540.1	1	1	1	1	AT3G06050.1	PRXIIF	peroxiredoxin IIF
OG0013284	g25808	Lthed_scf0100.1_g009120.1	Qgl_scf0100.1_g096600.1	1	1	1	1	AT3G06170.1	AT3G06170	Serinc-domain containing serine and sphingolipid biosynthesis protein
OG0013285	g25356	Lthed_scf0100.1_g013220.1	Qgl_scf0100.1_g091910.1	1	1	1	1	AT3G06390.1	AT3G06390	Uncharacterized protein family (UPF0497)
OG0013286	g22370	Lthed_scf0100.1_g028580.1	Qgl_scf0100.1_g080230.1	1	1	1	1	AT3G06430.1	PPR2	Tetratricopeptide repeat (TPR)-like superfamily protein
OG0013287	g9394	Lthed_scf0100.1_g027500.1	Qgl_scf0100.1_g081140.1	1	1	1	1	AT3G06440.1	AT3G06440	Galactosyltransferase family protein
OG0013288	g25561	Lthed_scf0100.1_g026770.1	Qgl_scf0100.1_g081550.1	1	1	1	1	AT3G06510.2	SFR2	Glycosyl hydrolase superfamily protein
OG0013289	g37216	Lthed_scf0090.1_g051760.1	Qgl_scf0060.1_g062440.1	1	1	1	1	AT3G06530.4	AT3G06530	ARM repeat superfamily protein
OG0013292	g6663	Lthed_scf0030.1_g136130.1	Qgl_scf0010.1_g037300.1	1	1	1	1	AT3G06730.1	TRX z	Thioredoxin z
OG0013294	g25483	Lthed_scf0100.1_g020230.1	Qgl_scf0100.1_g086750.1	1	1	1	1	AT3G06790.1	MORF3	plastid developmental protein DAG
OG0013295	g25436	Lthed_scf0100.1_g019840.1	Qgl_scf0100.1_g087050.1	1	1	1	1	AT3G06810.1	IBR3	acyl-CoA dehydrogenase-like protein
OG0013296	g25427	Lthed_scf0100.1_g019240.1	Qgl_scf0100.1_g087510.1	1	1	1	1	AT3G06850.1	BCE2	2-oxoacid dehydrogenases acyltransferase family protein
OG0013298	g27743	Lthed_scf0100.1_g016270.1	Qgl_scf0100.1_g089130.1	1	1	1	1	AT3G06920.2	AT3G06920	Tetratricopeptide repeat (TPR)-like superfamily protein
OG0013300	g22412	Lthed_scf0090.1_g091280.1	Qgl_scf0060.1_g017590.1	1	1	1	1	AT3G06980.1	AT3G06980	DEA(D/H)-box RNA helicase family protein
OG0013301	g24950	Lthed_scf0100.1_g059970.1	Qgl_scf0100.1_g052810.1	1	1	1	1	AT3G07060.1	emb1974	NHL domain-containing protein
OG0013303	g24952	Lthed_scf0090.1_g098930.1	Qgl_scf0060.1_g003130.1	1	1	1	1	AT3G07080.1	AT3G07080	EamA-like transporter family
OG0013304	g24953	Lthed_scf0090.1_g098940.1	Qgl_scf0060.1_g003120.1	1	1	1	1	AT3G07090.1	AT3G07090	PPPDE putative thiol peptidase family protein
OG0013305	g35860	Lthed_scf0060.1_g002130.1	Qgl_scf0090.1_g099330.1	1	1	1	1	AT3G07160.2	GSL10	glucan synthase-like 10
OG0013306	g21116	Lthed_scf0090.1_g102060.1	Qgl_scf0060.1_g003970.1	1	1	1	1	AT3G07180.1	AT3G07180	GPI transamidase component PIG-S-like protein
OG0013307	g25027	Lthed_scf0090.1_g095160.1	Qgl_scf0060.1_g010160.1	1	1	1	1	AT3G07320.1	AT3G07320	O-Glycosyl hydrolases family 17 protein
OG0013308	g25045	Lthed_scf0090.1_g095880.1	Qgl_scf0060.1_g010600.1	1	1	1	1	AT3G07350.1	AT3G07350	sulfate/thiosulfate import ATP-binding protein, putative (DUF506)
OG0013309	g25048	Lthed_scf0090.1_g096190.1	Qgl_scf0060.1_g010820.1	1	1	1	1	AT3G07370.1	CHIP	carboxyl terminus of HSC70-interacting protein
OG0013311	g25090	Lthed_scf0090.1_g091660.1	Qgl_scf0060.1_g016120.1	1	1	1	1	AT3G07480.1	AT3G07480	2Fe-2S ferredoxin-like superfamily protein
OG0013312	g21180	Lthed_scf0090.1_g092770.1	Qgl_scf0060.1_g014980.1	1	1	1	1	AT3G07500.1	AT3G07500	Far-red impaired responsive (FAR1) family protein
OG0013313	g22653	Lthed_scf0020.1_g183550.1	Qgl_scf0030.1_g000270.1	1	1	1	1	AT3G07525.2	ATG10	autophagocytosis-associated family protein
OG0013314	g12105	Lthed_scf0090.1_g088260.1	Qgl_scf0060.1_g019020.1	1	1	1	1	AT3G07550.1	AT3G07550	RNI-like superfamily protein
OG0013315	g12102	Lthed_scf0090.1_g097100.1	Qgl_scf0060.1_g011900.1	1	1	1	1	AT3G07568.1	AT3G07568	fanconi anemia group D2 protein
OG0013318	g288	Lthed_scf0060.1_g069760.1	Qgl_scf0090.1_g049530.1	1	1	1	1	AT3G07630.1	ADT2	arogenate dehydratase 2
OG0013319	g12037	Lthed_scf0030.1_g048220.1	Qgl_scf0010.1_g143370.1	1	1	1	1	AT3G07660.1	AT3G07660	flocculation protein (DUF1296)
OG0013320	g12030	Lthed_scf0030.1_g047040.1	Qgl_scf0010.1_g143810.1	1	1	1	1	AT3G07670.1	AT3G07670	Rubisco methyltransferase family protein
OG0013321	g12023	Lthed_scf0030.1_g046580.1	Qgl_scf0010.1_g144440.1	1	1	1	1	AT3G07700.3	AT3G07700	Protein kinase superfamily protein
OG0013322	g11998	Lthed_scf0040.1_g073810.1	Qgl_scf0050.1_g061410.1	1	1	1	1	AT3G07760.3	AT3G07760	Sterile alpha motif (SAM) domain-containing protein
OG0013323	g11993	Lthed_scf0040.1_g073500.1	Qgl_scf0050.1_g061690.1	1	1	1	1	AT3G07770.1	Hsp89.1	HEAT SHOCK PROTEIN 89.1
OG0013324	g11985	Lthed_scf0040.1_g073050.1	Qgl_scf0050.1_g062050.1	1	1	1	1	AT3G07790.1	AT3G07790	DGCR14-like protein
OG0013326	g11965	Lthed_scf0040.1_g071740.1	Qgl_scf0050.1_g063960.1	1	1	1	1	AT3G07870.1	AT3G07870	F-box and associated interaction domains-containing protein
OG0013327	g11955	Lthed_scf0040.1_g071180.1	Qgl_scf0050.1_g064480.1	1	1	1	1	AT3G07890.1	AT3G07890	Ypt/Rab-GAP domain of gyp1p superfamily protein
OG0013329	g6619	Lthed_scf0030.1_g139890.1	Qgl_scf0010.1_g033520.1	1	1	1	1	AT3G07940.1	AT3G07940	Calcium-dependent ARF-type GTPase activating protein family
OG0013330	g11885	Lthed_scf0040.1_g068600.1	Qgl_scf0050.1_g066260.1	1	1	1	1	AT3G08000.1	AT3G08000	RNA-binding (RRM/RBD/RNP motifs) family protein
OG0013331	g17744	Lthed_scf0030.1_g148240.1	Qgl_scf0010.1_g012870.1	1	1	1	1	AT3G08010.1	ATAB2	RNA binding protein
OG0013332	g17754	Lthed_scf0030.1_g146730.1	Qgl_scf0010.1_g015750.1	1	1	1	1	AT3G08030.1	AT3G08030	DNA-directed RNA polymerase subunit beta (Protein of unknown function, DUF642)
OG0013333	g10748	Lthed_scf0030.1_g142430.1	Qgl_scf0010.1_g028950.1	1	1	1	1	AT3G08550.1	KOB1	elongation defective 1 protein / ELD1 protein
OG0013334	g34323	Lthed_scf0110.1_g060050.1	Qgl_scf0110.1_g033500.1	1	1	1	1	AT3G08560.1	VHA-E2	vacuolar H+-ATPase subunit E isoform 2
OG0013335	g7392	Lthed_scf0110.1_g064220.1	Qgl_scf0110.1_g029380.1	1	1	1	1	AT3G08800.1	SIEL	ARM repeat superfamily protein
OG0013336	g7382	Lthed_scf0030.1_g093780.1	Qgl_scf0010.1_g087360.1	1	1	1	1	AT3G08820.1	AT3G08820	Pentatricopeptide repeat (PPR) superfamily protein
OG0013337	g7430	Lthed_scf0030.1_g135920.1	Qgl_scf0010.1_g037400.1	1	1	1	1	AT3G08950.1	HCC1	electron transport SCO1/SenC family protein
OG0013338	g7459	Lthed_scf0110.1_g069100.1	Qgl_scf0110.1_g025340.1	1	1	1	1	AT3G08980.1	AT3G08980	Peptidase S24/S26A/S26B/S26C family protein
OG0013339	g30345	Lthed_scf0110.1_g070550.1	Qgl_scf0110.1_g023870.1	1	1	1	1	AT3G09030.1	AT3G09030	BTB/POZ domain-containing protein
OG0013341	g11830	Lthed_scf0060.1_g032160.1	Qgl_scf0090.1_g085440.1	1	1	1	1	AT3G09150.2	HY2	phytochromobilin:ferredoxin oxidoreductase, chloroplast / phytochromobilin synthase (HY2)
OG0013342	g5314	Lthed_scf0110.1_g054550.1	Qgl_scf0110.1_g038020.1	1	1	1	1	AT3G09250.2	AT3G09250	Nuclear transport factor 2 (NTF2) family protein
OG0013343	g5150	Lthed_scf0040.1_g061010.1	Qgl_scf0050.1_g073630.1	1	1	1	1	AT3G09280.1	AT3G09280	transmembrane protein
OG0013344	g10447	Lthed_scf0110.1_g099280.1	Qgl_scf0110.1_g000470.1	1	1	1	1	AT3G09310.1	AT3G09310	membrane protein insertion efficiency factor
OG0013345	g10454	Lthed_scf0110.1_g099530.1	Qgl_scf0110.1_g000240.1	1	1	1	1	AT3G09320.1	AT3G09320	DHHC-type zinc finger family protein
OG0013347	g10398	Lthed_scf0110.1_g097500.1	Qgl_scf0110.1_g002010.1	1	1	1	1	AT3G09470.2	AT3G09470	Major facilitator superfamily protein
OG0013348	g10321	Lthed_scf0110.1_g094250.1	Qgl_scf0110.1_g005500.1	1	1	1	1	AT3G09650.1	HCF152	Tetratricopeptide repeat (TPR)-like superfamily protein
OG0013349	g7749	Lthed_scf0110.1_g093840.1	Qgl_scf0110.1_g005880.1	1	1	1	1	AT3G09730.2	AT3G09730	POLAR LOCALIZATION DURING ASYMMETRIC DIVISION AND protein
OG0013350	g10281	Lthed_scf0110.1_g092960.1	Qgl_scf0110.1_g006690.1	1	1	1	1	AT3G09780.1	CCR1	CRINKLY4 related 1
OG0013351	g15298	Lthed_scf0010.1_g026050.1	Qgl_scf0020.1_g026040.1	1	1	1	1	AT3G09850.1	AT3G09850	D111/G-patch domain-containing protein
OG0013352	g10235	Lthed_scf0110.1_g090090.1	Qgl_scf0110.1_g009350.1	1	1	1	1	AT3G09860.1	AT3G09860	actin T1-like protein
OG0013353	g12430	Lthed_scf0110.1_g081460.1	Qgl_scf0110.1_g015410.1	1	1	1	1	AT3G10020.1	AT3G10020	plant/protein
OG0013355	g7885	Lthed_scf0110.1_g082610.1	Qgl_scf0110.1_g014690.1	1	1	1	1	AT3G10060.1	AT3G10060	FKBP-like peptidyl-prolyl cis-trans isomerase family protein
OG0013356	g12463	Lthed_scf0110.1_g079040.1	Qgl_scf0110.1_g017070.1	1	1	1	1	AT3G10070.1	TAF12	TBP-associated factor 12
OG0013357	g12494	Lthed_scf0110.1_g078070.1	Qgl_scf0110.1_g017760.1	1	1	1	1	AT3G10130.1	AT3G10130	SOUL heme-binding family protein
OG0013358	g6199	Lthed_scf0110.1_g013610.1	Qgl_scf0110.1_g073330.1	1	1	1	1	AT3G10210.1	AT3G10210	SEC14 cytosolic factor family protein / phosphoglyceride transfer family protein
OG0013359	g21242	Lthed_scf0040.1_g043730.1	Qgl_scf0050.1_g093930.1	1	1	1	1	AT3G10260.3	AT3G10260	Reticulon family protein
OG0013361	g6894	Lthed_scf0040.1_g024980.1	Qgl_scf0050.1_g112220.1	1	1	1	1	AT3G10350.2	AT3G10350	P-loop containing nucleoside triphosphate hydrolases superfamily protein
OG0013362	g11095	Lthed_scf0040.1_g026350.1	Qgl_scf0050.1_g111260.1	1	1	1	1	AT3G10380.1	SEC8	subunit of exocyst complex 8
OG0013364	g11133	Lthed_scf0020.1_g113240.1	Qgl_scf0030.1_g066020.1	1	1	1	1	AT3G10530.1	AT3G10530	Transducin/WD40 repeat-like superfamily protein
OG0013366	g6768	Lthed_scf0030.1_g084440.1	Qgl_scf0010.1_g101290.1	1	1	1	1	AT3G10630.1	AT3G10630	UDP-Glycosyltransferase superfamily protein
OG0013367	g6732	Lthed_scf0020.1_g054210.1	Qgl_scf0030.1_g127200.1	1	1	1	1	AT3G10690.1	GYRA	DNA GYRASE A
OG0013368	g27442	Lthed_scf0080.1_g094820.1	Qgl_scf0070.1_g019130.1	1	1	1	1	AT3G10700.1	GalAK	galacturonic acid kinase
OG0013370	g6551	Lthed_scf0040.1_g000980.1	Qgl_scf0050.1_g132300.1	1	1	1	1	AT3G10840.1	AT3G10840	alpha/beta-Hydrolases superfamily protein
OG0013371	g6554	Lthed_scf0040.1_g001210.1	Qgl_scf0050.1_g132120.1	1	1	1	1	AT3G10850.1	GLY2	Metallo-hydrolase/oxidoreductase superfamily protein
OG0013372	g12392	Lthed_scf0040.1_g002880.1	Qgl_scf0050.1_g130310.1	1	1	1	1	AT3G10915.7	AT3G10915	Reticulon family protein
OG0013373	g6590	Lthed_scf0040.1_g002910.1	Qgl_scf0050.1_g130250.1	1	1	1	1	AT3G10940.1	LSF2	dual specificity protein phosphatase (DsPTP1) family protein
OG0013374	g6594	Lthed_scf0040.1_g003030.1	Qgl_scf0050.1_g130130.1	1	1	1	1	AT3G10970.1	AT3G10970	Haloacid dehalogenase-like hydrolase (HAD) superfamily protein
OG0013375	g10835	Lthed_scf0100.1_g077490.1	Qgl_scf0100.1_g036490.1	1	1	1	1	AT3G11220.1	ELO1	Paxneb protein-like protein
OG0013377	g12527	Lthed_scf0110.1_g076780.1	Qgl_scf0110.1_g018930.1	1	1	1	1	AT3G11540.1	SPY	Tetratricopeptide repeat (TPR)-like superfamily protein
OG0013378	g8031	Lthed_scf0110.1_g076190.1	Qgl_scf0110.1_g019240.1	1	1	1	1	AT3G11590.1	AT3G11590	golgin family A protein
OG0013379	g13992	Lthed_scf0110.1_g051160.1	Qgl_scf0110.1_g041090.1	1	1	1	1	AT3G11900.1	ANT1	aromatic and neutral transporter 1
OG0013380	g14415	Lthed_scf0050.1_g061520.1	Qgl_scf0040.1_g066790.1	1	1	1	1	AT3G11920.1	AT3G11920	glutaredoxin-like protein
OG0013381	g13984	Lthed_scf0110.1_g050820.1	Qgl_scf0110.1_g041510.1	1	1	1	1	AT3G11945.2	HST	homogentisate prenyltransferase
OG0013382	g13981	Lthed_scf0110.1_g050720.1	Qgl_scf0110.1_g041900.1	1	1	1	1	AT3G11950.1	AT3G11950	TRAF-like superfamily protein
OG0013383	g13975	Lthed_scf0110.1_g050670.1	Qgl_scf0110.1_g041950.1	1	1	1	1	AT3G11964.2	AT3G11964	RIBOSOMAL RNA PROCESSING 5
OG0013384	g6393	Lthed_scf0110.1_g048740.1	Qgl_scf0110.1_g043910.1	1	1	1	1	AT3G12040.1	AT3G12040	DNA-3-methyladenine glycosylase (MAG)
OG0013385	g35763	Lthed_scf0080.1_g078460.1	Qgl_scf0070.1_g034830.1	1	1	1	1	AT3G12080.1	emb2738	GTP-binding family protein
OG0013386	g6382	Lthed_scf0110.1_g048010.1	Qgl_scf0110.1_g044330.1	1	1	1	1	AT3G12100.1	AT3G12100	Cation efflux family protein
OG0013387	g13845	Lthed_scf0110.1_g044180.1	Qgl_scf0110.1_g046250.1	1	1	1	1	AT3G12150.1	AT3G12150	alpha/beta hydrolase family protein
OG0013388	g13837	Lthed_scf0110.1_g043020.1	Qgl_scf0110.1_g046810.1	1	1	1	1	AT3G12180.1	AT3G12180	Cornichon family protein
OG0013389	g6687	Lthed_scf0030.1_g132720.1	Qgl_scf0010.1_g043070.1	1	1	1	1	AT3G12300.1	BUG22	cilia/flagella-associated protein
OG0013390	g6984	Lthed_scf0040.1_g020000.1	Qgl_scf0050.1_g117260.1	1	1	1	1	AT3G12345.1	AT3G12345	FKBP-type peptidyl-prolyl cis-trans isomerase
OG0013391	g7097	Lthed_scf0040.1_g013360.1	Qgl_scf0050.1_g121700.1	1	1	1	1	AT3G12380.2	ARP5	actin-related protein 5
OG0013392	g6696	Lthed_scf0030.1_g131710.1	Qgl_scf0010.1_g044150.1	1	1	1	1	AT3G12490.2	CYSB	cystatin B
OG0013393	g7063	Lthed_scf0040.1_g016480.1	Qgl_scf0050.1_g119530.1	1	1	1	1	AT3G12570.1	FYD	FYD
OG0013394	g2437	Lthed_scf0030.1_g152550.1	Qgl_scf0010.1_g009200.1	1	1	1	1	AT3G12650.1	AT3G12650	transmembrane protein
OG0013395	g16464	Lthed_scf0030.1_g000420.1	Qgl_scf0010.1_g192770.1	1	1	1	1	AT3G12680.1	HUA1	floral homeotic protein (HUA1)
OG0013396	g16469	Lthed_scf0030.1_g001290.1	Qgl_scf0010.1_g192060.1	1	1	1	1	AT3G12685.1	AT3G12685	Acid phosphatase/vanadium-dependent haloperoxidase-related protein
OG0013397	g22257	Lthed_scf0030.1_g008520.1	Qgl_scf0010.1_g183460.1	1	1	1	1	AT3G12760.1	AT3G12760	defective in cullin neddylation protein
OG0013398	g23680	Lthed_scf0040.1_g061000.1	Qgl_scf0050.1_g073640.1	1	1	1	1	AT3G12770.1	MEF22	mitochondrial editing factor 22
OG0013399	g13328	Lthed_scf0110.1_g047050.1	Qgl_scf0110.1_g044890.1	1	1	1	1	AT3G12810.1	PIE1	SNF2 domain-containing protein / helicase domain-containing protein
OG0013400	g34476	Lthed_scf0030.1_g035500.1	Qgl_scf0010.1_g154900.1	1	1	1	1	AT3G12940.2	AT3G12940	2-oxoglutarate (2OG) and Fe(II)-dependent oxygenase superfamily protein
OG0013401	g31741	Lthed_scf0030.1_g034890.1	Qgl_scf0010.1_g158150.1	1	1	1	1	AT3G12955.1	AT3G12955	SAUR-like auxin-responsive protein family
OG0013403	g38172	Lthed_scf0020.1_g179090.1	Qgl_scf0030.1_g004590.1	1	1	1	1	AT3G13050.1	NiaP	Major facilitator superfamily protein
OG0013404	g36950	Lthed_scf0020.1_g142370.1	Qgl_scf0030.1_g037590.1	1	1	1	1	AT3G13130.1	AT3G13130	transmembrane protein
OG0013406	g40097	Lthed_scf0040.1_g129530.1	Qgl_scf0050.1_g010700.1	1	1	1	1	AT3G13180.1	AT3G13180	NOL1/NOP2/sun family protein / antitermination NusB domain-containing protein
OG0013407	g2035	Lthed_scf0040.1_g130680.1	Qgl_scf0050.1_g009390.1	1	1	1	1	AT3G13200.1	EMB2769	Cwf15 / Cwc15 cell cycle control family protein
OG0013409	g2041	Lthed_scf0040.1_g130530.1	Qgl_scf0050.1_g009520.1	1	1	1	1	AT3G13224.2	AT3G13224	RNA-binding (RRM/RBD/RNP motifs) family protein
OG0013412	g38185	Lthed_scf0040.1_g028650.1	Qgl_scf0050.1_g108760.1	1	1	1	1	AT3G13440.1	AT3G13440	S-adenosyl-L-methionine-dependent methyltransferases superfamily protein
OG0013415	g31056	Lthed_scf0020.1_g026380.1	Qgl_scf0030.1_g161720.1	1	1	1	1	AT3G13700.1	AT3G13700	RNA-binding (RRM/RBD/RNP motifs) family protein
OG0013418	g38657	Lthed_scf0020.1_g023020.1	Qgl_scf0030.1_g167040.1	1	1	1	1	AT3G13845.1	AT3G13845	transmembrane protein
OG0013419	g22608	Lthed_scf0020.1_g019060.1	Qgl_scf0030.1_g171290.1	1	1	1	1	AT3G13940.1	AT3G13940	DNA binding / DNA-directed RNA polymerase
OG0013420	g38685	Lthed_scf0020.1_g016170.1	Qgl_scf0030.1_g173270.1	1	1	1	1	AT3G14000.1	ATBRXL2	DZC (Disease resistance/zinc finger/chromosome condensation-like region) domain containing protein
OG0013421	g38716	Lthed_scf0020.1_g008680.1	Qgl_scf0030.1_g180360.1	1	1	1	1	AT3G14075.1	AT3G14075	Mono-/di-acylglycerol lipase, N-terminal;Lipase, class 3
OG0013422	g30923	Lthed_scf0020.1_g007550.1	Qgl_scf0030.1_g181000.1	1	1	1	1	AT3G14120.1	AT3G14120	nuclear pore complex protein
OG0013423	g38734	Lthed_scf0020.1_g007170.1	Qgl_scf0030.1_g181420.1	1	1	1	1	AT3G14170.2	AT3G14170	hypothetical protein (DUF936)
OG0013424	g11948	Lthed_scf0010.1_g090660.1	Qgl_scf0020.1_g087390.1	1	1	1	1	AT3G14430.1	AT3G14430	GRIP/coiled-coil protein
OG0013426	g34221	Lthed_scf0030.1_g042830.1	Qgl_scf0010.1_g148020.1	1	1	1	1	AT3G14580.1	AT3G14580	Pentatricopeptide repeat (PPR) superfamily protein
OG0013427	g34271	Lthed_scf0040.1_g084560.1	Qgl_scf0050.1_g050710.1	1	1	1	1	AT3G14750.1	AT3G14750	structural maintenance of chromosomes domain protein
OG0013429	g34278	Lthed_scf0040.1_g085210.1	Qgl_scf0050.1_g051430.1	1	1	1	1	AT3G14770.1	SWEET2	Nodulin MtN3 family protein
OG0013431	g34534	Lthed_scf0040.1_g080330.1	Qgl_scf0050.1_g056070.1	1	1	1	1	AT3G14890.1	AT3G14890	phosphoesterase
OG0013432	g34536	Lthed_scf0040.1_g080210.1	Qgl_scf0050.1_g056080.1	1	1	1	1	AT3G14910.1	AT3G14910	Rab3 GTPase-activating protein non-catalytic subunit
OG0013434	g35579	Lthed_scf0060.1_g006120.1	Qgl_scf0090.1_g096140.1	1	1	1	1	AT3G15040.1	AT3G15040	senescence regulator (Protein of unknown function, DUF584)
OG0013435	g32071	Lthed_scf0040.1_g089300.1	Qgl_scf0050.1_g047440.1	1	1	1	1	AT3G15090.1	AT3G15090	GroES-like zinc-binding alcohol dehydrogenase family protein
OG0013436	g32092	Lthed_scf0040.1_g088660.1	Qgl_scf0050.1_g048050.1	1	1	1	1	AT3G15120.2	AT3G15120	P-loop containing nucleoside triphosphate hydrolases superfamily protein
OG0013438	g34582	Lthed_scf0040.1_g088530.1	Qgl_scf0050.1_g048320.1	1	1	1	1	AT3G15150.1	HPY2	RING/U-box superfamily protein
OG0013439	g39739	Lthed_scf0040.1_g114400.1	Qgl_scf0050.1_g028070.1	1	1	1	1	AT3G15160.1	AT3G15160	AP-5 complex subunit zeta-1
OG0013440	g34590	Lthed_scf0040.1_g087480.1	Qgl_scf0050.1_g049060.1	1	1	1	1	AT3G15180.2	AT3G15180	ARM repeat superfamily protein
OG0013441	g34591	Lthed_scf0040.1_g087290.1	Qgl_scf0050.1_g049180.1	1	1	1	1	AT3G15190.1	PRPS20	chloroplast 30S ribosomal protein S20
OG0013442	g34592	Lthed_scf0090.1_g030680.1	Qgl_scf0060.1_g078940.1	1	1	1	1	AT3G15200.1	AT3G15200	Tetratricopeptide repeat (TPR)-like superfamily protein
OG0013443	g1634	Lthed_scf0040.1_g093900.1	Qgl_scf0050.1_g045930.1	1	1	1	1	AT3G15260.1	AT3G15260	Protein phosphatase 2C family protein
OG0013444	g39521	Lthed_scf0040.1_g094770.1	Qgl_scf0050.1_g044940.1	1	1	1	1	AT3G15290.1	AT3G15290	3-hydroxyacyl-CoA dehydrogenase family protein
OG0013445	g39547	Lthed_scf0040.1_g096020.1	Qgl_scf0050.1_g043710.1	1	1	1	1	AT3G15353.1	MT3	metallothionein 3
OG0013448	g1666	Lthed_scf0040.1_g100620.1	Qgl_scf0050.1_g040690.1	1	1	1	1	AT3G15410.2	AT3G15410	Leucine-rich repeat (LRR) family protein
OG0013449	g1685	Lthed_scf0040.1_g102530.1	Qgl_scf0050.1_g039310.1	1	1	1	1	AT3G15520.1	AT3G15520	Cyclophilin-like peptidyl-prolyl cis-trans isomerase family protein
OG0013451	g38389	Lthed_scf0020.1_g063730.1	Qgl_scf0030.1_g116600.1	1	1	1	1	AT3G15620.1	UVR3	DNA photolyase family protein
OG0013452	g38320	Lthed_scf0020.1_g057990.1	Qgl_scf0030.1_g121880.1	1	1	1	1	AT3G15900.1	AT3G15900	homoserine O-acetyltransferase
OG0013453	g38316	Lthed_scf0020.1_g057260.1	Qgl_scf0030.1_g122460.1	1	1	1	1	AT3G15930.1	AT3G15930	Pentatricopeptide repeat (PPR) superfamily protein
OG0013454	g38436	Lthed_scf0020.1_g048050.1	Qgl_scf0030.1_g134130.1	1	1	1	1	AT3G16010.1	AT3G16010	Pentatricopeptide repeat (PPR-like) superfamily protein
OG0013455	g21471	Lthed_scf0010.1_g193840.1	Qgl_scf0020.1_g188130.1	1	1	1	1	AT3G16150.1	ASPGB1	N-terminal nucleophile aminohydrolases (Ntn hydrolases) superfamily protein
OG0013456	g31179	Lthed_scf0020.1_g040270.1	Qgl_scf0030.1_g142420.1	1	1	1	1	AT3G16170.1	AAE13	AMP-dependent synthetase and ligase family protein
OG0013457	g38495	Lthed_scf0020.1_g039810.1	Qgl_scf0030.1_g143240.1	1	1	1	1	AT3G16200.1	AT3G16200	DNA-directed RNA polymerase subunit beta
OG0013458	g31150	Lthed_scf0020.1_g037560.1	Qgl_scf0030.1_g144440.1	1	1	1	1	AT3G16290.1	EMB2083	AAA-type ATPase family protein
OG0013459	g31147	Lthed_scf0020.1_g037340.1	Qgl_scf0030.1_g144740.1	1	1	1	1	AT3G16310.1	AT3G16310	mitotic phosphoprotein N' end (MPPN) family protein
OG0013460	g31128	Lthed_scf0020.1_g036710.1	Qgl_scf0030.1_g145570.1	1	1	1	1	AT3G16350.1	AT3G16350	Homeodomain-like superfamily protein
OG0013462	g25399	Lthed_scf0100.1_g015750.1	Qgl_scf0100.1_g089460.1	1	1	1	1	AT3G16565.3	AT3G16565	threonyl and alanyl tRNA synthetase second additional domain-containing protein
OG0013463	g16802	Lthed_scf0100.1_g040920.1	Qgl_scf0100.1_g066510.1	1	1	1	1	AT3G16840.2	AT3G16840	P-loop containing nucleoside triphosphate hydrolases superfamily protein
OG0013464	g25516	Lthed_scf0100.1_g023560.1	Qgl_scf0100.1_g083990.1	1	1	1	1	AT3G16990.1	AT3G16990	heme oxygenase-like, multi-helical
OG0013465	g16537	Lthed_scf0100.1_g024310.1	Qgl_scf0100.1_g083640.1	1	1	1	1	AT3G17040.1	HCF107	high chlorophyll fluorescent 107
OG0013466	g22325	Lthed_scf0100.1_g027400.1	Qgl_scf0100.1_g081200.1	1	1	1	1	AT3G17210.1	HS1	heat stable protein 1
OG0013467	g22331	Lthed_scf0100.1_g027810.1	Qgl_scf0100.1_g080870.1	1	1	1	1	AT3G17300.1	EMB2786	COMPLEX 1 LYR-like protein
OG0013468	g9392	Lthed_scf0100.1_g027880.1	Qgl_scf0100.1_g080790.1	1	1	1	1	AT3G17310.1	DRM3	S-adenosyl-L-methionine-dependent methyltransferases superfamily protein
OG0013469	g22337	Lthed_scf0100.1_g027930.1	Qgl_scf0100.1_g080690.1	1	1	1	1	AT3G17340.2	AT3G17340	ARM repeat superfamily protein
OG0013472	g22381	Lthed_scf0100.1_g028740.1	Qgl_scf0100.1_g080040.1	1	1	1	1	AT3G17450.1	AT3G17450	hAT dimerization domain-containing protein
OG0013475	g10723	Lthed_scf0030.1_g124250.1	Qgl_scf0010.1_g051780.1	1	1	1	1	AT3G17668.1	ENA	DnaJ/Hsp40 cysteine-rich domain superfamily protein
OG0013476	g29599	Lthed_scf0070.1_g074530.1	Qgl_scf0080.1_g065620.1	1	1	1	1	AT3G17670.2	AT3G17670	tetratricopeptide repeat (TPR)-containing protein
OG0013477	g34843	Lthed_scf0070.1_g062020.1	Qgl_scf0080.1_g054150.1	1	1	1	1	AT3G17790.1	PAP17	purple acid phosphatase 17
OG0013478	g29659	Lthed_scf0070.1_g060590.1	Qgl_scf0080.1_g052630.1	1	1	1	1	AT3G17830.1	AT3G17830	Molecular chaperone Hsp40/DnaJ family protein
OG0013479	g34818	Lthed_scf0070.1_g059890.1	Qgl_scf0080.1_g052000.1	1	1	1	1	AT3G17880.1	TDX	tetraticopeptide domain-containing thioredoxin
OG0013480	g15943	Lthed_scf0050.1_g014950.1	Qgl_scf0040.1_g016620.1	1	1	1	1	AT3G17900.1	AT3G17900	heat-inducible transcription repressor
OG0013481	g29668	Lthed_scf0070.1_g059410.1	Qgl_scf0080.1_g051680.1	1	1	1	1	AT3G17930.1	DAC	transmembrane protein
OG0013482	g29680	Lthed_scf0070.1_g057530.1	Qgl_scf0080.1_g050170.1	1	1	1	1	AT3G17970.1	TOC64-III	translocon at the outer membrane of chloroplasts 64-III
OG0013483	g18395	Lthed_scf0090.1_g048620.1	Qgl_scf0060.1_g064420.1	1	1	1	1	AT3G18110.1	EMB1270	Pentatricopeptide repeat (PPR) superfamily protein
OG0013484	g6315	Lthed_scf0110.1_g041410.1	Qgl_scf0110.1_g048280.1	1	1	1	1	AT3G18140.1	LST8-1	Transducin/WD40 repeat-like superfamily protein
OG0013485	g29735	Lthed_scf0070.1_g052110.1	Qgl_scf0080.1_g045160.1	1	1	1	1	AT3G18210.1	AT3G18210	2-oxoglutarate (2OG) and Fe(II)-dependent oxygenase superfamily protein
OG0013486	g29736	Lthed_scf0070.1_g051950.1	Qgl_scf0080.1_g044940.1	1	1	1	1	AT3G18215.1	AT3G18215	transmembrane protein, putative (Protein of unknown function, DUF599)
OG0013487	g29749	Lthed_scf0070.1_g050850.1	Qgl_scf0080.1_g044270.1	1	1	1	1	AT3G18270.1	CYP77A5P	cytochrome P450, family 77, subfamily A, polypeptide 5 pseudogene
OG0013488	g29766	Lthed_scf0070.1_g050010.1	Qgl_scf0080.1_g041910.1	1	1	1	1	AT3G18290.1	BTS	zinc finger protein-like protein
OG0013489	g29778	Lthed_scf0070.1_g049520.1	Qgl_scf0080.1_g041400.1	1	1	1	1	AT3G18390.1	EMB1865	CRS1 / YhbY (CRM) domain-containing protein
OG0013490	g38302	Lthed_scf0020.1_g061150.1	Qgl_scf0030.1_g119410.1	1	1	1	1	AT3G18430.1	AT3G18430	Calcium-binding EF-hand family protein
OG0013491	g29798	Lthed_scf0070.1_g048600.1	Qgl_scf0080.1_g040700.1	1	1	1	1	AT3G18440.1	ALMT9	aluminum-activated malate transporter 9
OG0013492	g30102	Lthed_scf0070.1_g047260.1	Qgl_scf0080.1_g039650.1	1	1	1	1	AT3G18480.1	CASP	CCAAT-displacement protein alternatively spliced product
OG0013493	g36621	Lthed_scf0070.1_g047060.1	Qgl_scf0080.1_g039560.1	1	1	1	1	AT3G18490.1	ASPG1	Eukaryotic aspartyl protease family protein
OG0013494	g30099	Lthed_scf0070.1_g046880.1	Qgl_scf0080.1_g039500.1	1	1	1	1	AT3G18500.3	AT3G18500	DNAse I-like superfamily protein
OG0013496	g30093	Lthed_scf0070.1_g046150.1	Qgl_scf0080.1_g038930.1	1	1	1	1	AT3G18524.1	MSH2	MUTS homolog 2
OG0013497	g29330	Lthed_scf0100.1_g062610.1	Qgl_scf0100.1_g050580.1	1	1	1	1	AT3G18660.2	PGSIP1	plant glycogenin-like starch initiation protein 1
OG0013498	g29313	Lthed_scf0100.1_g062800.1	Qgl_scf0100.1_g050340.1	1	1	1	1	AT3G18680.2	AT3G18680	Amino acid kinase family protein
OG0013499	g4441	Lthed_scf0010.1_g025620.1	Qgl_scf0020.1_g025160.1	1	1	1	1	AT3G18760.1	AT3G18760	Translation elongation factor EF1B/ribosomal protein S6 family protein
OG0013500	g30030	Lthed_scf0100.1_g063650.1	Qgl_scf0100.1_g049890.1	1	1	1	1	AT3G18770.1	AT3G18770	Autophagy-related protein 13
OG0013501	g25992	Lthed_scf0080.1_g024040.1	Qgl_scf0070.1_g087910.1	1	1	1	1	AT3G18850.1	LPAT5	lysophosphatidyl acyltransferase 5
OG0013502	g25993	Lthed_scf0080.1_g024060.1	Qgl_scf0070.1_g087900.1	1	1	1	1	AT3G18860.1	AT3G18860	transducin family protein / WD-40 repeat family protein
OG0013503	g20307	Lthed_scf0080.1_g029040.1	Qgl_scf0070.1_g080510.1	1	1	1	1	AT3G19080.3	AT3G19080	SWIB complex BAF60b domain-containing protein
OG0013504	g15897	Lthed_scf0080.1_g032350.1	Qgl_scf0070.1_g077740.1	1	1	1	1	AT3G19184.2	AT3G19184	AP2/B3-like transcriptional factor family protein
OG0013507	g26252	Lthed_scf0080.1_g032510.1	Qgl_scf0070.1_g077460.1	1	1	1	1	AT3G19240.1	AT3G19240	Vacuolar import/degradation, Vid27-related protein
OG0013509	g26	Lthed_scf0010.1_g068690.1	Qgl_scf0020.1_g066430.1	1	1	1	1	AT3G19340.1	AT3G19340	aminopeptidase (DUF3754)
OG0013510	g26706	Lthed_scf0010.1_g034550.1	Qgl_scf0020.1_g032850.1	1	1	1	1	AT3G19360.1	AT3G19360	Zinc finger (CCCH-type) family protein
OG0013511	g26057	Lthed_scf0080.1_g044590.1	Qgl_scf0070.1_g065600.1	1	1	1	1	AT3G19553.1	PUT5	Amino acid permease family protein
OG0013512	g26023	Lthed_scf0080.1_g049220.1	Qgl_scf0070.1_g063050.1	1	1	1	1	AT3G19640.1	MGT4	magnesium transporter 4
OG0013513	g26017	Lthed_scf0080.1_g050920.1	Qgl_scf0070.1_g061590.1	1	1	1	1	AT3G19660.1	AT3G19660	hypothetical protein
OG0013514	g14336	Lthed_scf0080.1_g075360.1	Qgl_scf0070.1_g037010.1	1	1	1	1	AT3G19720.1	ARC5	P-loop containing nucleoside triphosphate hydrolases superfamily protein
OG0013515	g14250	Lthed_scf0050.1_g058710.1	Qgl_scf0040.1_g063150.1	1	1	1	1	AT3G19780.1	AT3G19780	hypothetical protein
OG0013516	g9596	Lthed_scf0050.1_g059010.1	Qgl_scf0040.1_g063430.1	1	1	1	1	AT3G19810.1	AT3G19810	BTB/POZ domain protein, putative (DUF177)
OG0013517	g22107	Lthed_scf0050.1_g059370.1	Qgl_scf0040.1_g063570.1	1	1	1	1	AT3G19840.1	PRP40C	pre-mRNA-processing protein 40C
OG0013518	g9603	Lthed_scf0050.1_g059380.1	Qgl_scf0040.1_g063580.1	1	1	1	1	AT3G19870.2	AT3G19870	AP-5 complex subunit beta-like protein
OG0013519	g9609	Lthed_scf0050.1_g059890.1	Qgl_scf0040.1_g065080.1	1	1	1	1	AT3G19895.1	AT3G19895	RING/U-box superfamily protein
OG0013520	g22103	Lthed_scf0050.1_g059900.1	Qgl_scf0040.1_g065090.1	1	1	1	1	AT3G19900.1	AT3G19900	hypothetical protein
OG0013521	g5248	Lthed_scf0050.1_g050220.1	Qgl_scf0040.1_g056670.1	1	1	1	1	AT3G19910.1	AT3G19910	RING/U-box superfamily protein
OG0013522	g5261	Lthed_scf0050.1_g051390.1	Qgl_scf0040.1_g057530.1	1	1	1	1	AT3G19970.1	AT3G19970	alpha/beta-Hydrolases superfamily protein
OG0013523	g13265	Lthed_scf0060.1_g033080.1	Qgl_scf0090.1_g084980.1	1	1	1	1	AT3G20070.1	TTN9	titan9
OG0013524	g10732	Lthed_scf0030.1_g123680.1	Qgl_scf0010.1_g052910.1	1	1	1	1	AT3G20230.1	AT3G20230	Ribosomal L18p/L5e family protein
OG0013525	g38135	Lthed_scf0020.1_g183240.1	Qgl_scf0030.1_g001580.1	1	1	1	1	AT3G20240.1	AT3G20240	Mitochondrial substrate carrier family protein
OG0013527	g1874	Lthed_scf0040.1_g121050.1	Qgl_scf0050.1_g020540.1	1	1	1	1	AT3G20440.2	EMB2729	Alpha amylase family protein
OG0013529	g39862	Lthed_scf0040.1_g119130.1	Qgl_scf0050.1_g022080.1	1	1	1	1	AT3G20480.1	LpxK	tetraacyldisaccharide 4'-kinase family protein
OG0013531	g1790	Lthed_scf0040.1_g113030.1	Qgl_scf0050.1_g029540.1	1	1	1	1	AT3G20620.1	AT3G20620	F-box family protein-like protein
OG0013532	g39708	Lthed_scf0040.1_g111670.1	Qgl_scf0050.1_g030440.1	1	1	1	1	AT3G20680.1	AT3G20680	plant/protein (DUF1995)
OG0013533	g39712	Lthed_scf0040.1_g111650.1	Qgl_scf0050.1_g029620.1	1	1	1	1	AT3G20740.1	FIE	Transducin/WD40 repeat-like superfamily protein
OG0013534	g11236	Lthed_scf0030.1_g080300.1	Qgl_scf0010.1_g105780.1	1	1	1	1	AT3G21060.1	RBL	Transducin/WD40 repeat-like superfamily protein
OG0013536	g11581	Lthed_scf0090.1_g028030.1	Qgl_scf0060.1_g081860.1	1	1	1	1	AT3G21110.1	PUR7	purin 7
OG0013538	g33967	Lthed_scf0020.1_g172730.1	Qgl_scf0030.1_g010220.1	1	1	1	1	AT3G21215.1	AT3G21215	RNA-binding (RRM/RBD/RNP motifs) family protein
OG0013539	g31075	Lthed_scf0020.1_g028720.1	Qgl_scf0030.1_g160520.1	1	1	1	1	AT3G21290.1	AT3G21290	dentin sialophosphoprotein-like protein
OG0013540	g38595	Lthed_scf0020.1_g030210.1	Qgl_scf0030.1_g158840.1	1	1	1	1	AT3G21300.1	AT3G21300	RNA methyltransferase family protein
OG0013541	g25391	Lthed_scf0100.1_g015480.1	Qgl_scf0100.1_g089770.1	1	1	1	1	AT3G21400.1	AT3G21400	dynein beta chain, ciliary protein
OG0013542	g16722	Lthed_scf0100.1_g013550.1	Qgl_scf0100.1_g091750.1	1	1	1	1	AT3G21460.1	AT3G21460	Glutaredoxin family protein
OG0013543	g24149	Lthed_scf0090.1_g052760.1	Qgl_scf0060.1_g061360.1	1	1	1	1	AT3G21470.1	AT3G21470	Pentatricopeptide repeat (PPR-like) superfamily protein
OG0013546	g10183	Lthed_scf0110.1_g086950.1	Qgl_scf0110.1_g012160.1	1	1	1	1	AT3G21540.1	AT3G21540	transducin family protein / WD-40 repeat family protein
OG0013548	g15502	Lthed_scf0100.1_g010170.1	Qgl_scf0100.1_g095840.1	1	1	1	1	AT3G21580.1	ABCI12	cobalt ion transmembrane transporter
OG0013550	g5189	Lthed_scf0040.1_g062440.1	Qgl_scf0050.1_g072010.1	1	1	1	1	AT3G21810.1	AT3G21810	Zinc finger C-x8-C-x5-C-x3-H type family protein
OG0013551	g5188	Lthed_scf0040.1_g062360.1	Qgl_scf0050.1_g072080.1	1	1	1	1	AT3G21820.1	ATXR2	histone-lysine N-methyltransferase ATXR2
OG0013552	g6719	Lthed_scf0040.1_g062320.1	Qgl_scf0050.1_g072100.1	1	1	1	1	AT3G21870.1	CYCP2;1	cyclin p2;1
OG0013554	g5169	Lthed_scf0040.1_g061250.1	Qgl_scf0050.1_g072960.1	1	1	1	1	AT3G22104.1	AT3G22104	Phototropic-responsive NPH3 family protein
OG0013556	g29621	Lthed_scf0030.1_g054940.1	Qgl_scf0010.1_g134340.1	1	1	1	1	AT3G22170.1	FHY3	far-red elongated hypocotyls 3
OG0013557	g21215	Lthed_scf0030.1_g055080.1	Qgl_scf0010.1_g134160.1	1	1	1	1	AT3G22200.2	POP2	Pyridoxal phosphate (PLP)-dependent transferases superfamily protein
OG0013558	g25026	Lthed_scf0030.1_g055270.1	Qgl_scf0010.1_g134010.1	1	1	1	1	AT3G22210.1	AT3G22210	transmembrane protein
OG0013561	g21193	Lthed_scf0030.1_g050760.1	Qgl_scf0010.1_g140620.1	1	1	1	1	AT3G22290.1	AT3G22290	Endoplasmic reticulum vesicle transporter protein
OG0013562	g17151	Lthed_scf0100.1_g004340.1	Qgl_scf0100.1_g101210.1	1	1	1	1	AT3G22430.1	AT3G22430	RNA recognition motif XS domain protein
OG0013563	g26119	Lthed_scf0100.1_g003950.1	Qgl_scf0100.1_g101520.1	1	1	1	1	AT3G22480.1	PDF2	prefoldin 2
OG0013567	g25896	Lthed_scf0100.1_g002570.1	Qgl_scf0100.1_g102350.1	1	1	1	1	AT3G22670.1	AT3G22670	Pentatricopeptide repeat (PPR) superfamily protein
OG0013568	g25898	Lthed_scf0100.1_g002540.1	Qgl_scf0100.1_g102390.1	1	1	1	1	AT3G22690.1	AT3G22690	LOW protein: PPR containing-like protein
OG0013570	g13132	Lthed_scf0060.1_g029550.1	Qgl_scf0090.1_g087320.1	1	1	1	1	AT3G22980.1	AT3G22980	Ribosomal protein S5/Elongation factor G/III/V family protein
OG0013571	g17011	Lthed_scf0100.1_g000530.1	Qgl_scf0100.1_g104560.1	1	1	1	1	AT3G22990.1	LFR	ARM repeat superfamily protein
OG0013577	g16895	Lthed_scf0100.1_g031280.1	Qgl_scf0100.1_g075260.1	1	1	1	1	AT3G23240.1	ERF1	ethylene response factor 1
OG0013580	g25222	Lthed_scf0100.1_g035170.1	Qgl_scf0100.1_g071840.1	1	1	1	1	AT3G23360.1	AT3G23360	Protein phosphatase 2C family protein
OG0013582	g16839	Lthed_scf0100.1_g037580.1	Qgl_scf0100.1_g069560.1	1	1	1	1	AT3G23490.1	CYN	cyanase
OG0013583	g25805	Lthed_scf0100.1_g009280.1	Qgl_scf0100.1_g096530.1	1	1	1	1	AT3G23580.1	RNR2A	ribonucleotide reductase 2A
OG0013585	g16797	Lthed_scf0100.1_g041310.1	Qgl_scf0100.1_g066110.1	1	1	1	1	AT3G23920.1	BAM1	beta-amylase 1
OG0013586	g36996	Lthed_scf0050.1_g115690.1	Qgl_scf0040.1_g141920.1	1	1	1	1	AT3G24000.1	AT3G24000	Tetratricopeptide repeat (TPR)-like superfamily protein
OG0013587	g25758	Lthed_scf0100.1_g042260.1	Qgl_scf0100.1_g065080.1	1	1	1	1	AT3G24030.1	AT3G24030	hydroxyethylthiazole kinase family protein
OG0013588	g25757	Lthed_scf0100.1_g042520.1	Qgl_scf0100.1_g065050.1	1	1	1	1	AT3G24040.1	AT3G24040	Core-2/I-branching beta-1,6-N-acetylglucosaminyltransferase family protein
OG0013589	g15402	Lthed_scf0100.1_g046980.1	Qgl_scf0100.1_g061800.1	1	1	1	1	AT3G24140.1	FMA	basic helix-loop-helix (bHLH) DNA-binding superfamily protein
OG0013590	g16029	Lthed_scf0010.1_g030380.1	Qgl_scf0020.1_g029610.1	1	1	1	1	AT3G24150.1	AT3G24150	hypothetical protein
OG0013591	g25726	Lthed_scf0100.1_g045460.1	Qgl_scf0100.1_g059550.1	1	1	1	1	AT3G24170.1	GR1	glutathione-disulfide reductase
OG0013592	g15451	Lthed_scf0100.1_g044470.1	Qgl_scf0100.1_g063490.1	1	1	1	1	AT3G24190.1	AT3G24190	Protein kinase superfamily protein
OG0013594	g25280	Lthed_scf0100.1_g040040.1	Qgl_scf0100.1_g067290.1	1	1	1	1	AT3G24320.1	MSH1	MUTL protein homolog 1
OG0013595	g26781	Lthed_scf0010.1_g037450.1	Qgl_scf0020.1_g036040.1	1	1	1	1	AT3G24420.1	AT3G24420	alpha/beta-Hydrolases superfamily protein
OG0013596	g26782	Lthed_scf0010.1_g037490.1	Qgl_scf0020.1_g036060.1	1	1	1	1	AT3G24430.1	HCF101	ATP binding protein
OG0013598	g26811	Lthed_scf0010.1_g038970.1	Qgl_scf0020.1_g037120.1	1	1	1	1	AT3G24520.1	HSFC1	heat shock transcription factor C1
OG0013599	g26819	Lthed_scf0010.1_g039310.1	Qgl_scf0020.1_g037640.1	1	1	1	1	AT3G24530.1	AT3G24530	AAA-type ATPase family protein / ankyrin repeat family protein
OG0013603	g24916	Lthed_scf0090.1_g086180.1	Qgl_scf0060.1_g024890.1	1	1	1	1	AT3G24715.1	AT3G24715	kinase superfamily with octicosapeptide/Phox/Bem1p domain-containing protein
OG0013604	g24919	Lthed_scf0090.1_g086300.1	Qgl_scf0060.1_g024740.1	1	1	1	1	AT3G24740.1	AT3G24740	cellulose synthase, putative (DUF1644)
OG0013605	g24958	Lthed_scf0090.1_g099110.1	Qgl_scf0060.1_g002900.1	1	1	1	1	AT3G24820.1	AT3G24820	BSD domain-containing protein
OG0013606	g21110	Lthed_scf0090.1_g101340.1	Qgl_scf0060.1_g001240.1	1	1	1	1	AT3G25040.1	ERD2B	endoplasmic reticulum retention defective 2B
OG0013607	g24993	Lthed_scf0090.1_g093380.1	Qgl_scf0060.1_g006070.1	1	1	1	1	AT3G25120.1	AT3G25120	Mitochondrial import inner membrane translocase subunit Tim17/Tim22/Tim23 family protein
OG0013608	g21143	Lthed_scf0090.1_g095170.1	Qgl_scf0060.1_g010230.1	1	1	1	1	AT3G25210.1	AT3G25210	Tetratricopeptide repeat (TPR)-like superfamily protein
OG0013610	g25087	Lthed_scf0090.1_g091630.1	Qgl_scf0060.1_g017120.1	1	1	1	1	AT3G25430.1	AT3G25430	Polynucleotidyl transferase, ribonuclease H-like superfamily protein
OG0013611	g12087	Lthed_scf0060.1_g123960.1	Qgl_scf0090.1_g008470.1	1	1	1	1	AT3G25530.1	GLYR1	glyoxylate reductase 1
OG0013612	g9628	Lthed_scf0050.1_g044670.1	Qgl_scf0040.1_g050700.1	1	1	1	1	AT3G25545.1	AT3G25545	trigger factor
OG0013613	g9665	Lthed_scf0060.1_g009540.1	Qgl_scf0090.1_g115600.1	1	1	1	1	AT3G25690.5	CHUP1	Hydroxyproline-rich glycoprotein family protein
OG0013616	g23292	Lthed_scf0050.1_g025770.1	Qgl_scf0040.1_g033050.1	1	1	1	1	AT3G26090.1	RGS1	REGULATOR OF G-PROTEIN SIGNALING 1
OG0013617	g23277	Lthed_scf0050.1_g025000.1	Qgl_scf0040.1_g032230.1	1	1	1	1	AT3G26115.1	AT3G26115	Pyridoxal-5'-phosphate-dependent enzyme family protein
OG0013618	g14280	Lthed_scf0060.1_g039000.1	Qgl_scf0090.1_g079120.1	1	1	1	1	AT3G26410.1	TRM11	tRNA modification 11 protein
OG0013619	g29185	Lthed_scf0010.1_g011680.1	Qgl_scf0020.1_g012210.1	1	1	1	1	AT3G26420.1	ATRZ-1A	RNA-binding (RRM/RBD/RNP motifs) family protein with retrovirus zinc finger-like domain-containing protein
OG0013621	g7	Lthed_scf0010.1_g070080.1	Qgl_scf0020.1_g067530.1	1	1	1	1	AT3G26670.1	AT3G26670	magnesium transporter, putative (DUF803)
OG0013622	g35130	Lthed_scf0010.1_g068950.1	Qgl_scf0020.1_g066490.1	1	1	1	1	AT3G26700.1	AT3G26700	Protein kinase superfamily protein
OG0013623	g28	Lthed_scf0010.1_g068590.1	Qgl_scf0020.1_g066370.1	1	1	1	1	AT3G26710.1	CCB1	cofactor assembly of complex C
OG0013624	g39	Lthed_scf0010.1_g068000.1	Qgl_scf0020.1_g065890.1	1	1	1	1	AT3G26720.1	AT3G26720	Glycosyl hydrolase family 38 protein
OG0013625	g33	Lthed_scf0010.1_g067870.1	Qgl_scf0020.1_g065730.1	1	1	1	1	AT3G26730.1	AT3G26730	RING/U-box superfamily protein
OG0013626	g36224	Lthed_scf0100.1_g074840.1	Qgl_scf0100.1_g039380.1	1	1	1	1	AT3G26750.1	AT3G26750	HECT-like ubiquitin-conjugating enzyme (E2)-binding protein
OG0013628	g29307	Lthed_scf0070.1_g039590.1	Qgl_scf0080.1_g033710.1	1	1	1	1	AT3G26850.1	AT3G26850	histone-lysine N-methyltransferase
OG0013629	g63	Lthed_scf0010.1_g066050.1	Qgl_scf0020.1_g064230.1	1	1	1	1	AT3G26900.1	SKL1	shikimate kinase like 1
OG0013630	g35170	Lthed_scf0010.1_g065770.1	Qgl_scf0020.1_g063810.1	1	1	1	1	AT3G26980.1	MUB4	membrane-anchored ubiquitin-fold protein 4 precursor
OG0013631	g35176	Lthed_scf0010.1_g065640.1	Qgl_scf0020.1_g063620.1	1	1	1	1	AT3G27000.1	ARP2	actin related protein 2
OG0013632	g35206	Lthed_scf0010.1_g063870.1	Qgl_scf0020.1_g062700.1	1	1	1	1	AT3G27050.1	AT3G27050	plant/protein
OG0013633	g28330	Lthed_scf0010.1_g063620.1	Qgl_scf0020.1_g062530.1	1	1	1	1	AT3G27110.1	AT3G27110	Peptidase family M48 family protein
OG0013635	g19589	Lthed_scf0010.1_g062860.1	Qgl_scf0020.1_g062050.1	1	1	1	1	AT3G27200.1	AT3G27200	Cupredoxin superfamily protein
OG0013636	g28260	Lthed_scf0010.1_g198260.1	Qgl_scf0020.1_g191940.1	1	1	1	1	AT3G27340.1	AT3G27340	Myb domain protein
OG0013637	g19486	Lthed_scf0010.1_g058230.1	Qgl_scf0020.1_g058000.1	1	1	1	1	AT3G27520.1	AT3G27520	cryptic loci regulator
OG0013638	g19482	Lthed_scf0010.1_g058150.1	Qgl_scf0020.1_g057940.1	1	1	1	1	AT3G27550.2	AT3G27550	RNA-binding CRS1 / YhbY (CRM) domain protein
OG0013640	g28189	Lthed_scf0010.1_g056090.1	Qgl_scf0020.1_g055310.1	1	1	1	1	AT3G27700.1	AT3G27700	zinc finger (CCCH-type) family protein / RNA recognition motif (RRM)-containing protein
OG0013643	g28176	Lthed_scf0010.1_g054580.1	Qgl_scf0020.1_g054120.1	1	1	1	1	AT3G27820.1	MDAR4	monodehydroascorbate reductase 4
OG0013644	g19419	Lthed_scf0010.1_g054160.1	Qgl_scf0020.1_g052360.1	1	1	1	1	AT3G27925.1	DEG1	DegP protease 1
[truncated: 1,794 more rows]

## Sheet: TableS3
Species	vs minimum temperature	ID	Temperature coefficient	Intercept	A. thaliana (ID)	A. thaliana (Gene name Symbol)	A. thaliana (Gene name)	r.squared	N	AIC	logLik	Intercept.Std.Error	Intercept.t.value	Intercept.Pr(>|t|)	temperature.Std.Error	temperature.t.value	temperature.Pr(>|t|)	temperature.adjusted_pvalues	geneN
R. leprosula	positive	g33174	1.24793	-20.4448	AT4G03520	ATHM2	Thioredoxin superfamily protein	0.333607	46	167.492	-80.7461	6.20012	-3.29748	0.0019361	0.265896	4.69331	2.63618e-05	0.00213596	24514
R. leprosula	positive	g19076	1.11587	-18.0354	AT3G02380	COL2	CONSTANS-like 2	0.271456	46	170.787	-82.3935	6.42619	-2.80655	0.00743321	0.275591	4.04901	0.000205308	0.00475651	24514
R. leprosula	positive	g34754	1.08352	-17.403	AT5G35525	AT5G35525	PLAC8 family protein	0.290863	46	163.662	-78.8311	5.94731	-2.9262	0.00541057	0.255054	4.24821	0.000109981	0.00358087	24514
R. leprosula	positive	g1851	1.08336	-19.1359	AT4G38460	GGR	geranylgeranyl reductase	0.395817	46	142.108	-68.0542	4.70515	-4.06702	0.000194125	0.201783	5.36895	2.82675e-06	0.00115492	24514
R. leprosula	positive	g24213	1.05167	-17.43	AT2G46940	AT2G46940	fold protein	0.375366	46	143.349	-68.6744	4.76902	-3.65485	0.000682436	0.204522	5.14211	6.02201e-06	0.00140594	24514
R. leprosula	positive	g39633	1.04621	-17.6049	AT4G27280	AT4G27280	Calcium-binding EF-hand family protein	0.267456	46	165.791	-79.8957	6.08655	-2.89243	0.00592221	0.261025	4.00807	0.000233095	0.00504027	24514
R. leprosula	positive	g18212	1.0454	-15.75	AT4G01070	GT72B1	UDP-Glycosyltransferase superfamily protein	0.403802	46	137.296	-65.6479	4.46535	-3.52715	0.000996042	0.191499	5.45902	2.09053e-06	0.00111089	24514
R. leprosula	positive	g39783	1.02901	-18.042	AT4G27030	FADA	fatty acid desaturase A	0.353886	46	145.611	-69.8053	4.88772	-3.69128	0.000612005	0.209613	4.90912	1.30096e-05	0.00176883	24514
R. leprosula	positive	g38949	1.02208	-17.2826	AT4G18210	PUP10	purine permease 10	0.273662	46	162.198	-78.0991	5.85342	-2.95256	0.00504028	0.251027	4.07159	0.000191382	0.00457406	24514
R. leprosula	positive	g29787	1.02025	-16.3487	AT1G25440	BBX15	B-box type zinc finger protein with CCT domain-containing protein	0.320782	46	151.64	-72.8198	5.21875	-3.13268	0.00307828	0.223809	4.55855	4.0802e-05	0.00240338	24514
R. leprosula	positive	g30746	1.01766	-17.9212	AT1G30260	AT1G30260	galactosyltransferase family protein	0.338679	46	147.68	-70.8401	4.99891	-3.58503	0.000839784	0.214381	4.74694	2.21344e-05	0.00200329	24514
R. leprosula	positive	g35590	1.01107	-17.2603	AT5G22390	AT5G22390	FANTASTIC four-like protein (DUF3049)	0.366057	46	141.562	-67.781	4.67729	-3.69025	0.00061391	0.200588	5.04052	8.43312e-06	0.00150365	24514
R. leprosula	positive	g37104	0.972603	-17.457	AT5G50790	SWEET10	Nodulin MtN3 family protein	0.319752	46	147.458	-70.7288	4.98684	-3.50061	0.00107666	0.213863	4.54778	4.22458e-05	0.0024084	24514
R. leprosula	positive	g24920	0.960265	-17.7455	AT3G24750	AT3G24750	hypothetical protein	0.258484	46	160.035	-77.0174	5.71738	-3.10378	0.00333502	0.245193	3.91637	0.00030923	0.00573843	24514
R. leprosula	positive	g19848	0.945357	-16.9421	AT5G60710	AT5G60710	Zinc finger (C3HC4-type RING finger) family protein	0.44336	46	120.584	-57.2922	3.72364	-4.54989	4.19591e-05	0.15969	5.91994	4.42431e-07	0.000888737	24514
R. leprosula	positive	g30452	0.940182	-15.0669	AT3G50685	AT3G50685	anti-muellerian hormone type-2 receptor	0.276876	46	153.773	-73.8865	5.34119	-2.82089	0.00715814	0.22906	4.10453	0.000172708	0.00435282	24514
R. leprosula	positive	g6403	0.939146	-17.5197	AT2G41940	ZFP8	zinc finger protein 8	0.347613	46	138.47	-66.2352	4.52272	-3.8737	0.000352378	0.193959	4.84197	1.62201e-05	0.00186676	24514
R. leprosula	positive	g2102	0.938472	-17.3762	AT5G50790	SWEET10	Nodulin MtN3 family protein	0.248916	46	160.248	-77.1238	5.73061	-3.03216	0.00406075	0.245761	3.81864	0.00041674	0.0067746	24514
R. leprosula	positive	g29917	0.9304	-14.9233	AT2G22240	MIPS2	myo-inositol-1-phosphate synthase 2	0.307293	46	146.04	-70.0198	4.91056	-3.03902	0.00398539	0.210592	4.41802	6.4097e-05	0.00282096	24514
R. leprosula	positive	g10033	0.924774	-16.2128	AT5G42760	AT5G42760	Leucine carboxyl methyltransferase	0.331604	46	140.336	-67.1678	4.61535	-3.51279	0.00103892	0.197932	4.67218	2.82373e-05	0.00220373	24514
R. leprosula	positive	g30180	0.924425	-14.1694	AT3G49780	PSK4	phytosulfokine 4 precursor	0.241903	46	160.602	-77.3012	5.75276	-2.46306	0.0177589	0.24671	3.747	0.000517638	0.00753933	24514
R. leprosula	positive	g26987	0.924122	-16.1318	AT4G26150	CGA1	cytokinin-responsive gata factor 1	0.350404	46	136.422	-65.2108	4.42312	-3.64716	0.000698272	0.189688	4.8718	1.47075e-05	0.00176883	24514
R. leprosula	positive	g16381	0.920235	-15.0876	AT5G20790	AT5G20790	transmembrane protein	0.230726	46	163.034	-78.5169	5.90682	-2.55427	0.014179	0.253317	3.63273	0.000728929	0.00924894	24514
R. leprosula	positive	g28815	0.919016	-14.9072	AT2G30300	AT2G30300	Major facilitator superfamily protein	0.408694	46	124.509	-59.2543	3.88591	-3.83622	0.000395052	0.166649	5.51467	1.73442e-06	0.00111089	24514
R. leprosula	positive	g39486	0.912577	-17.2016	AT1G61930	AT1G61930	senescence regulator (Protein of unknown function%2C DUF584)	0.320723	46	141.392	-67.6958	4.66864	-3.68451	0.000624559	0.200217	4.55794	4.08831e-05	0.00240338	24514
R. leprosula	positive	g8037	0.910981	-15.935	AT3G26770	AT3G26770	NAD(P)-binding Rossmann-fold superfamily protein	0.2986	46	145.993	-69.9964	4.90806	-3.24671	0.00223618	0.210485	4.32801	8.54058e-05	0.00320009	24514
R. leprosula	positive	g17742	0.909939	-11.3409	AT1G51400	AT1G51400	Photosystem II 5 kD protein	0.347999	46	135.486	-64.7428	4.37834	-2.59021	0.0129592	0.187768	4.84608	1.60027e-05	0.0018592	24514
R. leprosula	positive	g20402	0.90955	-13.2719	AT1G60470	GolS4	galactinol synthase 4	0.27437	46	151.303	-72.6516	5.1997	-2.55243	0.0142442	0.222992	4.07884	0.000187111	0.00453964	24514
R. leprosula	positive	g35599	0.908161	-15.4573	AT3G52740	AT3G52740	hypothetical protein	0.352541	46	134.388	-64.1938	4.3264	-3.57279	0.000870727	0.18554	4.89469	1.36421e-05	0.00176883	24514
R. leprosula	positive	g7847	0.903796	-14.7018	AT5G03510	AT5G03510	C2H2-type zinc finger family protein	0.288165	46	147.58	-70.7899	4.99346	-2.94421	0.00515491	0.214148	4.22044	0.000120054	0.00369062	24514
R. leprosula	positive	g420	0.893397	-15.0885	AT5G22390	AT5G22390	FANTASTIC four-like protein (DUF3049)	0.282749	46	147.737	-70.8683	5.00198	-3.01652	0.00423795	0.214513	4.16477	0.000143025	0.0040018	24514
R. leprosula	positive	g5184	0.885049	-12.5333	AT3G21890	BBX31	B-box type zinc finger family protein	0.350096	46	132.509	-63.2547	4.23897	-2.95669	0.00498448	0.181791	4.8685	1.48677e-05	0.00177789	24514
R. leprosula	positive	g21664	0.882114	-14.8966	AT4G36660	AT4G36660	polyol transporter%2C putative (DUF1195)	0.312776	46	139.957	-66.9787	4.59642	-3.24093	0.00227299	0.19712	4.47501	5.33952e-05	0.00262478	24514
R. leprosula	positive	g36791	0.880163	-15.9536	AT1G78020	AT1G78020	senescence-associated family protein%2C putative (DUF581)	0.318877	46	138.455	-66.2274	4.52196	-3.52804	0.000993445	0.193927	4.53864	4.35095e-05	0.00241654	24514
R. leprosula	positive	g15176	0.86973	-16.806	AT5G57685	GDU3	glutamine dumper 3	0.276769	46	146.632	-70.3159	4.94227	-3.40046	0.00144081	0.211952	4.10342	0.000173303	0.00435282	24514
R. leprosula	positive	g20070	0.862781	-14.8038	AT4G38620	MYB4	myb domain protein 4	0.261939	46	149.361	-71.6803	5.09107	-2.90779	0.00568406	0.218333	3.95167	0.00027743	0.00546134	24514
R. leprosula	positive	g38819	0.862319	-13.3035	AT5G45100	BRG1	SBP (S-ribonuclease binding protein) family protein	0.339041	46	132.368	-63.1839	4.23245	-3.14322	0.0029894	0.181511	4.75078	2.18589e-05	0.00199944	24514
R. leprosula	positive	g37113	0.860038	-15.2318	AT5G50790	SWEET10	Nodulin MtN3 family protein	0.32397	46	135.253	-64.6263	4.36727	-3.48771	0.0011181	0.187293	4.59194	3.66287e-05	0.00236026	24514
R. leprosula	positive	g5278	0.856268	-11.596	AT3G19990	AT3G19990	E3 ubiquitin-protein ligase	0.346649	46	130.166	-62.0832	4.13238	-2.80612	0.00744156	0.17722	4.83167	1.67769e-05	0.00189183	24514
R. leprosula	positive	g13692	0.855981	-13.5224	AT5G13630	GUN5	magnesium-chelatase subunit chlH%2C chloroplast%2C putative / Mg-protoporphyrin IX chelatase%2C putative (CHLH)	0.394471	46	120.694	-57.3471	3.72809	-3.62716	0.000741106	0.159881	5.35385	2.97317e-06	0.00115762	24514
R. leprosula	positive	g35304	0.854273	-14.0517	AT2G28200	AT2G28200	C2H2-type zinc finger family protein	0.202018	46	163.988	-78.9942	5.96843	-2.35434	0.0230836	0.255959	3.33753	0.00172681	0.015754	24514
R. leprosula	positive	g26806	0.851718	-12.9105	No	NA	NA	0.373581	46	124.298	-59.149	3.87702	-3.33001	0.00176438	0.166268	5.12255	6.42604e-06	0.00141915	24514
R. leprosula	positive	g1758	0.849839	-12.0409	AT5G54585	AT5G54585	hypothetical protein	0.323567	46	134.24	-64.1199	4.31946	-2.78759	0.00781166	0.185242	4.58772	3.71324e-05	0.00236026	24514
R. leprosula	positive	g10343	0.846454	-13.2338	AT5G02750	SGR9	RING/U-box superfamily protein	0.382805	46	121.923	-57.9617	3.77823	-3.50266	0.00107024	0.162032	5.22401	4.58598e-06	0.0013226	24514
R. leprosula	positive	g36867	0.845224	-12.9458	AT2G22430	HB6	homeobox protein 6	0.351335	46	128.023	-61.0116	4.03723	-3.20659	0.00250386	0.173139	4.88177	1.42338e-05	0.00176883	24514
R. leprosula	positive	g11964	0.838054	-11.4767	No	NA	NA	0.162659	46	174.408	-84.2039	6.68415	-1.717	0.0930126	0.286654	2.92358	0.00544878	0.0334283	24514
R. leprosula	positive	g28650	0.837244	-11.2063	AT5G60660	PIP2;4	plasma membrane intrinsic protein 2%3B4	0.310256	46	135.695	-64.8475	4.38832	-2.55367	0.0142004	0.188196	4.44879	5.80815e-05	0.00270714	24514
R. leprosula	positive	g20282	0.825483	-8.40655	AT1G60950	FED A	2Fe-2S ferredoxin-like superfamily protein	0.363894	46	123.334	-58.667	3.83661	-2.19114	0.0337811	0.164535	5.01706	9.11336e-06	0.00151038	24514
R. leprosula	positive	g10035	0.823453	-14.7286	AT5G42760	AT5G42760	Leucine carboxyl methyltransferase	0.293896	46	137.737	-65.8686	4.48682	-3.28265	0.00201958	0.19242	4.27946	9.96298e-05	0.00341584	24514
R. leprosula	positive	g4879	0.821088	-15.2666	AT5G50760	AT5G50760	SAUR-like auxin-responsive protein family	0.300105	46	136.105	-65.0523	4.4079	-3.46347	0.00120005	0.189035	4.34357	8.12837e-05	0.00315283	24514
R. leprosula	positive	g24156	0.820321	-11.0875	AT4G03520	ATHM2	Thioredoxin superfamily protein	0.311572	46	133.534	-63.7668	4.28643	-2.58665	0.0130758	0.183826	4.46248	5.55868e-05	0.00266059	24514
R. leprosula	positive	g34093	0.816111	-12.3572	AT3G61880	CYP78A9	cytochrome p450 78a9	0.18418	46	165.053	-79.5267	6.03793	-2.0466	0.0467007	0.25894	3.15174	0.00291932	0.0220469	24514
R. leprosula	positive	g37914	0.815959	-9.87563	AT1G60470	GolS4	galactinol synthase 4	0.15131	46	175.896	-84.948	6.79315	-1.45376	0.153108	0.291328	2.80082	0.00754564	0.0418682	24514
R. leprosula	positive	g15397	0.814696	-14.0886	AT3G24120	AT3G24120	Homeodomain-like superfamily protein	0.318318	46	131.462	-62.7312	4.191	-3.36162	0.00161149	0.179734	4.5328	4.43364e-05	0.00244239	24514
R. leprosula	positive	g7838	0.814322	-13.6242	AT2G39210	AT2G39210	Major facilitator superfamily protein	0.37711	46	119.475	-56.7374	3.679	-3.70323	0.000590473	0.157776	5.16125	5.65088e-06	0.0014013	24514
R. leprosula	positive	g1221	0.81192	-12.797	AT4G03510	RMA1	RING membrane-anchor 1	0.440863	46	107.051	-50.5256	3.21428	-3.98131	0.0002532	0.137846	5.89005	4.89469e-07	0.000888737	24514
R. leprosula	positive	g2286	0.805741	-11.76	AT3G47420	G3Pp1	putative glycerol-3-phosphate transporter 1	0.277752	46	139.375	-66.6877	4.56743	-2.57474	0.0134721	0.195877	4.1135	0.000167932	0.00429718	24514
R. leprosula	positive	g9117	0.803445	-15.3941	AT4G17090	CT-BMY	chloroplast beta-amylase	0.245735	46	146.742	-70.371	4.94819	-3.11105	0.00326862	0.212206	3.78615	0.000459897	0.00707521	24514
R. leprosula	positive	g4622	0.798516	-8.61902	AT1G60470	GolS4	galactinol synthase 4	0.147221	46	175.389	-84.6947	6.75584	-1.27579	0.208725	0.289728	2.75609	0.00848045	0.0454057	24514
R. leprosula	positive	g29370	0.798188	-10.2891	AT5G64040	PSAN	photosystem I reaction center subunit PSI-N%2C chloroplast%2C putative / PSI-N%2C putative (PSAN)	0.272421	46	139.739	-66.8694	4.58551	-2.24383	0.0299249	0.196652	4.05888	0.000199101	0.00466167	24514
R. leprosula	positive	g12614	0.792362	-14.5873	AT3G62630	AT3G62630	stress response NST1-like protein (DUF1645)	0.331995	46	126.038	-60.0188	3.95103	-3.69203	0.000610636	0.169442	4.6763	2.78614e-05	0.00218909	24514
R. leprosula	positive	g13853	0.79206	-14.6159	AT3G47430	PEX11B	peroxin 11B	0.333842	46	125.62	-59.8099	3.93313	-3.71611	0.000568079	0.168674	4.69579	2.61499e-05	0.00213596	24514
R. leprosula	positive	g30725	0.785919	-14.738	AT1G30100	NCED5	nine-cis-epoxycarotenoid dioxygenase 5	0.290686	46	134.159	-64.0795	4.31566	-3.415	0.0013815	0.18508	4.24638	0.000110617	0.00358555	24514
R. leprosula	positive	g23404	0.78326	-13.373	AT5G13170	SAG29	senescence-associated gene 29	0.216346	46	152.019	-73.0094	5.2403	-2.55196	0.0142609	0.224733	3.48528	0.00112605	0.0119239	24514
R. leprosula	positive	g26996	0.781372	-15.0172	AT5G56980	AT5G56980	cotton fiber protein	0.342961	46	122.496	-58.2482	3.80184	-3.94998	0.000278876	0.163044	4.7924	1.90792e-05	0.00190364	24514
R. leprosula	positive	g10578	0.772463	-10.5704	AT5G01410	RSR4	Aldolase-type TIM barrel family protein	0.261921	46	139.192	-66.596	4.55833	-2.31892	0.0251061	0.195487	3.95148	0.000277589	0.00546134	24514
R. leprosula	positive	g4454	0.772289	-12.0277	No	NA	NA	0.233252	46	146.257	-70.1283	4.92215	-2.44358	0.0186224	0.211089	3.65859	0.000674875	0.008885	24514
R. leprosula	positive	g26247	0.771019	-12.6123	AT2G15620	NIR1	nitrite reductase 1	0.280207	46	134.762	-64.3808	4.34402	-2.90336	0.0057518	0.186296	4.13868	0.000155214	0.00411341	24514
R. leprosula	positive	g26804	0.770572	-15.1418	No	NA	NA	0.177894	46	161.721	-77.8607	5.82315	-2.60027	0.0126354	0.249729	3.08563	0.00350644	0.0247643	24514
R. leprosula	positive	g19825	0.77012	-11.7313	AT5G60660	PIP2;4	plasma membrane intrinsic protein 2%3B4	0.282028	46	134.24	-64.1198	4.31945	-2.71593	0.00940963	0.185242	4.15737	0.000146385	0.00404109	24514
R. leprosula	positive	g9623	0.769223	-15.2069	AT3G30530	bZIP42	basic leucine-zipper 42	0.343432	46	120.959	-57.4794	3.73882	-4.06729	0.000193961	0.160341	4.79741	1.87694e-05	0.00190364	24514
R. leprosula	positive	g26413	0.762789	-12.6607	AT1G14150	PnsL2	PsbQ-like 2	0.278792	46	134.097	-64.0487	4.31278	-2.93563	0.00527525	0.184956	4.12417	0.000162426	0.00424158	24514
R. leprosula	positive	g3798	0.75975	-8.44402	AT2G06520	PSBX	photosystem II subunit X	0.21638	46	149.206	-71.6029	5.0825	-1.66139	0.103745	0.217966	3.48563	0.00112489	0.0119169	24514
R. leprosula	positive	g1368	0.758588	-11.5981	AT4G27360	AT4G27360	Dynein light chain type 1 family protein	0.374212	46	113.521	-53.7604	3.44845	-3.36329	0.00160376	0.147889	5.12946	6.28036e-06	0.00141245	24514
R. leprosula	positive	g30745	0.752157	-14.1912	No	NA	NA	0.168621	46	162.475	-78.2373	5.87103	-2.41716	0.0198542	0.251782	2.98733	0.00458795	0.0296883	24514
R. leprosula	positive	g18214	0.751552	-10.0247	AT4G01070	GT72B1	UDP-Glycosyltransferase superfamily protein	0.322009	46	123.26	-58.6301	3.83353	-2.61501	0.0121745	0.164403	4.5714	3.91439e-05	0.00236026	24514
R. leprosula	positive	g24509	0.75032	-12.2581	AT3G62980	TIR1	F-box/RNI-like superfamily protein	0.26166	46	136.578	-65.2891	4.43065	-2.76666	0.00825028	0.190011	3.94882	0.000279876	0.00546501	24514
R. leprosula	positive	g7994	0.747942	-12.0385	AT3G10120	AT3G10120	hypothetical protein	0.23742	46	142.244	-68.1221	4.7121	-2.55481	0.0141601	0.202081	3.70119	0.000594094	0.00815322	24514
R. leprosula	positive	g37394	0.746992	-10.2721	AT5G52190	AT5G52190	Sugar isomerase (SIS) family protein	0.332173	46	120.576	-57.2879	3.7233	-2.75888	0.00841907	0.159676	4.67818	2.76915e-05	0.00218273	24514
R. leprosula	positive	g19912	0.745172	-14.2388	AT1G07090	LSH6	LIGHT-DEPENDENT SHORT HYPOCOTYLS-like protein (DUF640)	0.43267	46	100.691	-47.3454	2.99956	-4.74697	2.21322e-05	0.128638	5.79278	6.7985e-07	0.000888737	24514
R. leprosula	positive	g22783	0.744136	-13.0569	AT1G12110	NRT1.1	nitrate transporter 1.1	0.245287	46	139.798	-66.8991	4.58847	-2.84559	0.00670657	0.196779	3.78158	0.000466308	0.00714889	24514
R. leprosula	positive	g17711	0.74351	-9.78867	AT3G63540	AT3G63540	thylakoid lumenal protein (Mog1/PsbP/DUF1795-like photosystem II reaction center PsbP family protein)	0.352317	46	116.029	-55.0145	3.54375	-2.76223	0.00834598	0.151976	4.89229	1.37499e-05	0.00176883	24514
R. leprosula	positive	g3054	0.743491	-9.69662	AT4G00895	AT4G00895	ATPase%2C F1 complex%2C OSCP/delta subunit protein	0.333486	46	119.872	-56.9359	3.69491	-2.62432	0.0118913	0.158458	4.69203	2.6472e-05	0.00213596	24514
R. leprosula	positive	g2275	0.742218	-13.1809	AT3G48270	CYP71A26	cytochrome P450%2C family 71%2C subfamily A%2C polypeptide 26	0.275269	46	132.391	-63.1957	4.23354	-3.11344	0.00324701	0.181558	4.08805	0.000181815	0.00449295	24514
R. leprosula	positive	g19263	0.741992	-11.8858	AT5G39660	CDF2	cycling DOF factor 2	0.237551	46	141.476	-67.738	4.67292	-2.54355	0.0145626	0.200401	3.70254	0.000591703	0.00814888	24514
R. leprosula	positive	g38538	0.737728	-13.3375	AT5G25840	AT5G25840	DUF1677 family protein (DUF1677)	0.265789	46	134.043	-64.0215	4.31023	-3.09438	0.00342276	0.184847	3.99102	0.000245717	0.00516204	24514
R. leprosula	positive	g30501	0.737135	-12.6188	AT5G66430	AT5G66430	S-adenosyl-L-methionine-dependent methyltransferases superfamily protein	0.198946	46	151.302	-72.6509	5.19963	-2.42686	0.0193939	0.222989	3.3057	0.00189127	0.0166174	24514
R. leprosula	positive	g27511	0.733119	-10.3262	AT5G17230	PSY	PHYTOENE SYNTHASE	0.398086	46	105.745	-49.8724	3.16895	-3.25856	0.00216239	0.135902	5.39446	2.59546e-06	0.00111089	24514
R. leprosula	positive	g6760	0.732487	-14.4713	AT5G06490	AT5G06490	RING/U-box superfamily protein	0.219944	46	144.882	-69.4412	4.84918	-2.98428	0.00462611	0.20796	3.52225	0.00101049	0.0111632	24514
R. leprosula	positive	g36328	0.732343	-10.375	AT2G23670	YCF37	homolog of Synechocystis YCF37	0.333564	46	118.466	-56.2329	3.63887	-2.85115	0.00660865	0.156055	4.69285	2.64014e-05	0.00213596	24514
R. leprosula	positive	g10096	0.730309	-9.13613	AT4G31940	CYP82C4	cytochrome P450%2C family 82%2C subfamily C%2C polypeptide 4	0.31298	46	122.539	-58.2696	3.80361	-2.40197	0.0205956	0.16312	4.47713	5.30333e-05	0.00262432	24514
R. leprosula	positive	g38372	0.723703	-13.0136	AT1G30950	UFO	F-box family protein	0.350605	46	113.891	-53.9453	3.46233	-3.75861	0.000499825	0.148484	4.87394	1.46044e-05	0.00176883	24514
R. leprosula	positive	g33999	0.72347	-11.5655	No	NA	NA	0.312715	46	121.73	-57.8651	3.77031	-3.06751	0.00368578	0.161692	4.47438	5.35043e-05	0.00262478	24514
R. leprosula	positive	g21715	0.72341	-10.3252	AT1G75350	emb2184	Ribosomal protein L31	0.340623	46	115.884	-54.9418	3.53816	-2.91823	0.00552743	0.151736	4.76756	2.06935e-05	0.0019436	24514
R. leprosula	positive	g7864	0.722742	-11.9851	AT2G36800	DOGT1	don-glucosyltransferase 1	0.359863	46	111.909	-52.9544	3.38854	-3.53695	0.000967773	0.14532	4.97346	1.05246e-05	0.00163372	24514
R. leprosula	positive	g3803	0.722303	-14.3807	AT1G22640	MYB3	myb domain protein 3	0.350847	46	113.663	-53.8317	3.4538	-4.16374	0.000143489	0.148118	4.87654	1.44805e-05	0.00176883	24514
R. leprosula	positive	g13024	0.721912	-9.3004	AT4G17900	AT4G17900	PLATZ transcription factor family protein	0.332753	46	117.314	-55.657	3.59359	-2.58805	0.0130299	0.154113	4.68429	2.71467e-05	0.00215364	24514
R. leprosula	positive	g26564	0.721894	-11.4575	AT2G12462	AT2G12462	sterile alpha motif (SAM) domain protein	0.428674	46	98.5208	-46.2604	2.92964	-3.91089	0.000314469	0.125639	5.74577	7.96743e-07	0.000888737	24514
R. leprosula	positive	g33447	0.721894	-11.4575	AT2G12462	AT2G12462	sterile alpha motif (SAM) domain protein	0.428674	46	98.5208	-46.2604	2.92964	-3.91089	0.000314469	0.125639	5.74577	7.96743e-07	0.000888737	24514
R. leprosula	positive	g7846	0.717274	-9.04415	AT2G36830	GAMMA-TIP	gamma tonoplast intrinsic protein	0.335466	46	116.16	-55.08	3.54881	-2.54851	0.0143842	0.152193	4.71294	2.47299e-05	0.00210988	24514
R. leprosula	positive	g22316	0.715723	-13.6298	AT1G16390	2025-10-03	organic cation/carnitine transporter 3	0.268147	46	130.703	-62.3514	4.15654	-3.27912	0.00203993	0.178256	4.01515	0.000228047	0.00499523	24514
R. leprosula	positive	g29916	0.709699	-8.59635	AT1G78020	AT1G78020	senescence-associated family protein%2C putative (DUF581)	0.284068	46	126.26	-60.1302	3.9606	-2.17047	0.0354106	0.169853	4.17832	0.00013707	0.0039531	24514
R. leprosula	positive	g9637	0.704425	-9.36413	AT1G15100	RHA2A	RING-H2 finger A2A	0.379322	46	105.705	-49.8523	3.16757	-2.95625	0.00499035	0.135843	5.18558	5.2118e-06	0.00137413	24514
R. leprosula	positive	g21975	0.701711	-10.8702	AT1G25440	BBX15	B-box type zinc finger protein with CCT domain-containing protein	0.249348	46	133.394	-63.697	4.27993	-2.5398	0.0146993	0.183547	3.82305	0.000411196	0.00672632	24514
R. leprosula	positive	g18541	0.700447	-11.0916	AT3G02645	AT3G02645	transmembrane protein%2C putative (DUF247)	0.311984	46	118.912	-56.4558	3.65655	-3.03337	0.00404744	0.156813	4.46676	5.48283e-05	0.00265101	24514
R. leprosula	positive	g22631	0.699678	-12.3826	AT1G32520	AT1G32520	TLDc domain protein	0.243761	46	134.511	-64.2554	4.3322	-2.85827	0.00648523	0.185789	3.76599	0.000488815	0.0073066	24514
R. leprosula	positive	g40161	0.696312	-9.36581	AT4G26530	FBA5	Aldolase superfamily protein	0.144513	46	163.789	-78.8945	5.95551	-1.57263	0.122968	0.255405	2.7263	0.0091611	0.0478532	24514
R. leprosula	positive	g201	0.695955	-13.1775	AT5G54010	AT5G54010	UDP-Glycosyltransferase superfamily protein	0.352067	46	109.998	-51.9992	3.31891	-3.97042	0.000261853	0.142334	4.88961	1.38716e-05	0.00176883	24514
R. leprosula	positive	g4193	0.693883	-11.9207	AT3G12500	HCHIB	basic chitinase	0.225386	46	138.455	-66.2276	4.52198	-2.63616	0.0115396	0.193928	3.57805	0.00085729	0.010182	24514
R. leprosula	positive	g15024	0.693878	-11.1779	AT5G57180	CIA2	chloroplast import apparatus 2	0.245119	46	133.406	-63.7032	4.28051	-2.61134	0.0122877	0.183572	3.77986	0.000468735	0.00716816	24514
R. leprosula	positive	g20853	0.692496	-11.1381	AT4G02680	EOL1	ETO1-like 1	0.350816	46	109.793	-51.8963	3.31149	-3.36346	0.00160296	0.142015	4.87621	1.44961e-05	0.00176883	24514
R. leprosula	positive	g21711	0.686339	-7.99077	AT5G42800	DFR	dihydroflavonol 4-reductase	0.35157	46	108.819	-51.4093	3.27662	-2.43872	0.0188437	0.14052	4.88428	1.41167e-05	0.00176883	24514
R. leprosula	positive	g16771	0.686095	-12.8306	AT3G21550	DMP2	transmembrane protein%2C putative (DUF679 domain membrane protein 2)	0.291793	46	121.415	-57.7076	3.75742	-3.41475	0.0013825	0.161139	4.25778	0.000106703	0.00354434	24514
R. leprosula	positive	g7192	0.685936	-6.01681	AT4G00430	PIP1;4	plasma membrane intrinsic protein 1%3B4	0.35441	46	108.193	-51.0963	3.2544	-1.84882	0.0712095	0.139567	4.91475	1.2771e-05	0.00176875	24514
R. leprosula	positive	g26781	0.684911	-10.6455	AT3G24420	AT3G24420	alpha/beta-Hydrolases superfamily protein	0.258201	46	129.014	-61.507	4.08094	-2.6086	0.0123731	0.175014	3.91347	0.000311986	0.00575472	24514
R. leprosula	positive	g36851	0.68489	-10.9377	AT1G22360	UGT85A2	UDP-glucosyl transferase 85A2	0.253725	46	130.092	-62.0462	4.12906	-2.64896	0.0111704	0.177077	3.86775	0.000358848	0.00621681	24514
R. leprosula	positive	g38186	0.682916	-8.38642	AT1G16730	UP6	hypothetical protein	0.252588	46	130.103	-62.0517	4.12956	-2.03083	0.0483421	0.177098	3.85614	0.000371787	0.00633796	24514
R. leprosula	positive	g1009	0.68291	-8.77253	AT2G17880	AT2G17880	Chaperone DnaJ-domain superfamily protein	0.220111	46	138.39	-66.1951	4.51879	-1.94135	0.0586376	0.193791	3.52396	0.00100544	0.0111375	24514
R. leprosula	positive	g12794	0.682795	-11.1636	AT5G27330	AT5G27330	Prefoldin chaperone subunit family protein	0.323812	46	114.054	-54.027	3.46849	-3.21857	0.00242094	0.148748	4.59027	3.68264e-05	0.00236026	24514
R. leprosula	positive	g6277	0.67994	-9.02811	AT5G13630	GUN5	magnesium-chelatase subunit chlH%2C chloroplast%2C putative / Mg-protoporphyrin IX chelatase%2C putative (CHLH)	0.35038	46	108.197	-51.0986	3.25456	-2.77399	0.00809426	0.139574	4.87155	1.47198e-05	0.00176883	24514
R. leprosula	positive	g203	0.679003	-12.7515	AT5G54010	AT5G54010	UDP-Glycosyltransferase superfamily protein	0.330123	46	112.222	-53.1112	3.40012	-3.7503	0.000512515	0.145816	4.65657	2.97056e-05	0.0022212	24514
R. leprosula	positive	g20711	0.678151	-10.7415	AT3G62980	TIR1	F-box/RNI-like superfamily protein	0.341871	46	109.684	-51.8422	3.3076	-3.24751	0.00223107	0.141848	4.78081	1.98161e-05	0.00190364	24514
R. leprosula	positive	g10171	0.676572	-11.0471	AT2G36750	UGT73C1	UDP-glucosyl transferase 73C1	0.346438	46	108.539	-51.2696	3.26668	-3.38175	0.00152075	0.140094	4.82943	1.6901e-05	0.00189183	24514
R. leprosula	positive	g16238	0.676371	-9.61514	AT4G26150	CGA1	cytokinin-responsive gata factor 1	0.327829	46	112.343	-53.1715	3.40458	-2.82418	0.0070965	0.146007	4.63244	3.21255e-05	0.00230125	24514
R. leprosula	positive	g37767	0.675969	-10.4058	AT3G01470	HB-1	homeobox 1	0.278463	46	123.056	-58.5279	3.82503	-2.72046	0.00930025	0.164038	4.1208	0.000164148	0.00426715	24514
R. leprosula	positive	g27967	0.674944	-9.77826	AT5G39660	CDF2	cycling DOF factor 2	0.241237	46	131.832	-62.9158	4.20786	-2.32381	0.0248177	0.180457	3.7402	0.00052836	0.00761448	24514
R. leprosula	positive	g12965	0.673333	-10.8262	AT1G54500	AT1G54500	Rubredoxin-like superfamily protein	0.295188	46	118.935	-56.4674	3.65747	-2.96004	0.00493958	0.156853	4.29278	9.55117e-05	0.00335922	24514
R. leprosula	positive	g12255	0.672951	-10.1349	AT1G70985	AT1G70985	hydroxyproline-rich glycoprotein family protein	0.211935	46	139.259	-66.6297	4.56168	-2.22174	0.0314911	0.19563	3.43991	0.0012852	0.0129973	24514
R. leprosula	positive	g25981	0.672862	-13.5969	AT3G18830	PMT5	polyol/monosaccharide transporter 5	0.147591	46	159.502	-76.7511	5.68438	-2.39197	0.0210967	0.243778	2.76014	0.00839149	0.0451344	24514
R. leprosula	positive	g7486	0.671865	-10.6179	AT3G09050	AT3G09050	8-amino-7-oxononanoate synthase	0.283695	46	121.305	-57.6523	3.7529	-2.82925	0.00700229	0.160945	4.17449	0.000138728	0.00396824	24514
R. leprosula	positive	g717	0.66988	-12.9602	AT5G19640	AT5G19640	Major facilitator superfamily protein	0.184347	46	146.837	-70.4183	4.95329	-2.61649	0.012129	0.212425	3.15349	0.00290506	0.0219991	24514
R. leprosula	positive	g31143	0.665533	-11.7251	AT5G25840	AT5G25840	DUF1677 family protein (DUF1677)	0.278182	46	121.689	-57.8444	3.76861	-3.11124	0.00326684	0.161619	4.11791	0.000165635	0.00427407	24514
R. leprosula	positive	g3761	0.663854	-11.6472	AT4G33040	AT4G33040	Thioredoxin superfamily protein	0.256856	46	126.465	-60.2323	3.96941	-2.93424	0.005295	0.170231	3.89973	0.000325407	0.00589145	24514
R. leprosula	positive	g17269	0.663676	-6.61078	AT5G19140	AILP1	aluminum induced protein with YGL and LRDR motifs	0.292666	46	118.165	-56.0823	3.62698	-1.82267	0.0751537	0.155545	4.26678	0.00010371	0.00348067	24514
R. leprosula	positive	g15535	0.658222	-9.57278	AT2G01590	CRR3	chlororespiratory reduction 3	0.29905	46	115.996	-54.9979	3.54248	-2.70228	0.00974622	0.151921	4.33266	8.41534e-05	0.00320009	24514
R. leprosula	positive	g13985	0.658174	-7.77291	AT2G13610	ABCG5	ABC-2 type transporter family protein	0.217735	46	135.635	-64.8175	4.38546	-1.77243	0.0832476	0.188073	3.49956	0.00107998	0.0116474	24514
R. leprosula	positive	g22527	0.657973	-6.80328	AT1G32060	PRK	phosphoribulokinase	0.341779	46	106.924	-50.4621	3.20984	-2.1195	0.0397262	0.137656	4.77983	1.98797e-05	0.00190364	24514
R. leprosula	positive	g1005	0.657068	-12.0652	AT4G36010	AT4G36010	Pathogenesis-related thaumatin superfamily protein	0.220929	46	134.622	-64.3111	4.33745	-2.78164	0.00793411	0.186014	3.53235	0.000980926	0.0109751	24514
R. leprosula	positive	g18961	0.656082	-10.5365	AT1G66840	PMI2	PLASTID MOVEMENT IMPAIRED protein (DUF827)	0.369941	46	101.006	-47.5029	3.00985	-3.50068	0.00107646	0.129079	5.08278	7.33185e-06	0.00145952	24514
R. leprosula	positive	g38659	0.655751	-10.7332	AT3G50700	IDD2	indeterminate(ID)-domain 2	0.428647	46	89.6849	-41.8424	2.66136	-4.03296	0.000215796	0.114134	5.74545	7.97594e-07	0.000888737	24514
R. leprosula	positive	g37393	0.652125	-10.8799	AT5G52190	AT5G52190	Sugar isomerase (SIS) family protein	0.304112	46	114.034	-54.017	3.46773	-3.13746	0.00303764	0.148716	4.38504	7.1219e-05	0.00297098	24514
R. leprosula	positive	g14561	0.65126	-12.1972	AT2G01080	AT2G01080	Late embryogenesis abundant (LEA) hydroxyproline-rich glycoprotein family	0.315849	46	111.387	-52.6937	3.3694	-3.62	0.000757066	0.144499	4.50703	4.81729e-05	0.00250495	24514
R. leprosula	positive	g29198	0.6497	-5.30466	AT3G47470	LHCA4	light-harvesting chlorophyll-protein complex I subunit A4	0.207668	46	137.209	-65.6043	4.46112	-1.18909	0.240783	0.191318	3.39592	0.00145984	0.0141729	24514
R. leprosula	positive	g27067	0.649666	-10.3176	AT5G35550	TT2	Duplicated homeodomain-like superfamily protein	0.243137	46	127.844	-60.9219	4.02936	-2.56062	0.0139564	0.172801	3.75961	0.000498323	0.00737229	24514
R. leprosula	positive	g37107	0.649532	-12.1011	AT5G50790	SWEET10	Nodulin MtN3 family protein	0.238199	46	129.068	-61.5338	4.08332	-2.96355	0.00489294	0.175116	3.70916	0.000580056	0.00807925	24514
R. leprosula	positive	g18315	0.648197	-7.01462	AT2G46820	PSI-P	photosystem I P subunit	0.233082	46	130.185	-62.0927	4.13323	-1.69713	0.0967364	0.177256	3.65684	0.000678403	0.00890276	24514
R. leprosula	positive	g23287	0.646209	-5.96741	AT1G67740	PSBY	photosystem II BY	0.344134	46	104.784	-49.3918	3.13602	-1.90286	0.0636148	0.13449	4.80488	1.83157e-05	0.00190364	24514
R. leprosula	positive	g21230	0.643917	-10.922	AT3G59030	TT12	MATE efflux family protein	0.293519	46	115.194	-54.5972	3.51175	-3.11014	0.00327683	0.150604	4.27558	0.000100861	0.00342502	24514
R. leprosula	positive	g35914	0.643563	-10.3762	AT1G55210	AT1G55210	Disease resistance-responsive (dirigent-like protein) family protein	0.305175	46	112.587	-53.2936	3.41363	-3.03964	0.00397855	0.146395	4.39606	6.8758e-05	0.0029212	24514
R. leprosula	positive	g37638	0.642611	-10.6171	AT2G28605	AT2G28605	Photosystem II reaction center PsbP family protein	0.320431	46	109.186	-51.593	3.28973	-3.22733	0.00236188	0.141082	4.55488	4.1289e-05	0.00240736	24514
R. leprosula	positive	g27120	0.642312	-10.482	AT5G20810	AT5G20810	SAUR-like auxin-responsive protein family	0.28636	46	116.565	-55.2823	3.56445	-2.94071	0.00520368	0.152863	4.20187	0.000127285	0.00381449	24514
R. leprosula	positive	g18371	0.640099	-11.283	AT1G77280	AT1G77280	kinase with adenine nucleotide alpha hydrolases-like domain-containing protein	0.283961	46	116.789	-55.3943	3.57313	-3.15772	0.002871	0.153236	4.17722	0.000137544	0.00396211	24514
R. leprosula	positive	g38059	0.637623	-10.3505	AT1G24430	AT1G24430	HXXXD-type acyl-transferase family protein	0.267665	46	120.186	-57.0928	3.70754	-2.79175	0.00772714	0.159	4.01021	0.000231559	0.00502339	24514
R. leprosula	positive	g28436	0.634106	-10.4153	AT2G29090	CYP707A2	cytochrome P450%2C family 707%2C subfamily A%2C polypeptide 2	0.192315	46	139.389	-66.6947	4.56812	-2.28	0.0275097	0.195907	3.23677	0.00229981	0.0187737	24514
R. leprosula	positive	g10855	0.633539	-7.44782	AT4G00430	PIP1;4	plasma membrane intrinsic protein 1%3B4	0.256386	46	122.278	-58.139	3.79282	-1.96366	0.0559077	0.162657	3.89493	0.000330232	0.00594806	24514
R. leprosula	positive	g14763	0.633172	-7.24963	AT1G30380	PSAK	photosystem I subunit K	0.156712	46	150.655	-72.3277	5.16322	-1.40409	0.167312	0.221428	2.8595	0.00646414	0.0375948	24514
R. leprosula	positive	g29523	0.632954	-10.3141	AT2G47910	CRR6	chlororespiratory reduction 6	0.292107	46	113.928	-53.9642	3.46376	-2.97772	0.00470902	0.148545	4.26102	0.000105615	0.00351772	24514
R. leprosula	positive	g25026	0.632142	-6.29316	AT3G22210	AT3G22210	transmembrane protein	0.227691	46	129.276	-61.6382	4.0926	-1.53769	0.131284	0.175513	3.60167	0.000799383	0.00977331	24514
R. leprosula	positive	g34470	0.632106	-10.3645	AT3G26040	AT3G26040	HXXXD-type acyl-transferase family protein	0.306648	46	110.616	-52.3078	3.34125	-3.10199	0.00335153	0.143291	4.41133	6.54821e-05	0.00284586	24514
R. leprosula	positive	g21412	0.63086	-10.6382	AT5G67360	ARA12	Subtilase family protein	0.263648	46	120.152	-57.076	3.70618	-2.87041	0.0062797	0.158942	3.96913	0.000262897	0.00531299	24514
R. leprosula	positive	g2016	0.630332	-7.92566	AT4G26530	FBA5	Aldolase superfamily protein	0.197322	46	137.372	-65.6859	4.46904	-1.77346	0.0830739	0.191657	3.28885	0.00198428	0.0170437	24514
R. leprosula	positive	g16670	0.629862	-8.00589	AT3G16560	AT3G16560	Protein phosphatase 2C family protein	0.202819	46	135.723	-64.8617	4.38967	-1.8238	0.0749788	0.188254	3.34582	0.00168628	0.015488	24514
R. leprosula	positive	g4750	0.62867	-8.54495	AT1G24430	AT1G24430	HXXXD-type acyl-transferase family protein	0.242383	46	125.01	-59.505	3.90714	-2.18701	0.0341014	0.16756	3.75191	0.000510033	0.00747309	24514
R. leprosula	positive	g3802	0.627102	-9.94085	AT2G16720	MYB7	myb domain protein 7	0.195829	46	137.334	-65.6671	4.46721	-2.22529	0.0312348	0.191579	3.27333	0.0020737	0.0176142	24514
R. leprosula	positive	g26827	0.626744	-9.23492	AT5G21222	AT5G21222	protein kinase family protein	0.322864	46	106.373	-50.1864	3.19066	-2.89436	0.00589173	0.136833	4.58035	3.80275e-05	0.00236026	24514
R. leprosula	positive	g10278	0.624879	-8.14895	AT5G60660	PIP2;4	plasma membrane intrinsic protein 2%3B4	0.209945	46	132.991	-63.4954	4.26121	-1.91235	0.0623546	0.182745	3.41941	0.00136395	0.0135313	24514
R. leprosula	positive	g9321	0.624406	-6.15784	AT4G19170	NCED4	nine-cis-epoxycarotenoid dioxygenase 4	0.174096	46	143.576	-68.7878	4.78079	-1.28804	0.204465	0.205027	3.04549	0.00391541	0.026684	24514
R. leprosula	positive	g17989	0.623612	-11.4075	AT1G01900	SBTI1.1	subtilase family protein	0.330953	46	104.221	-49.1103	3.11689	-3.65991	0.000672206	0.13367	4.66532	2.88732e-05	0.00220373	24514
R. leprosula	positive	g14894	0.62243	-8.96137	AT4G33040	AT4G33040	Thioredoxin superfamily protein	0.357078	46	98.7192	-46.3596	2.93596	-3.05228	0.00384322	0.125911	4.94343	1.162e-05	0.00169559	24514
R. leprosula	positive	g33730	0.622071	-9.24417	AT3G48700	CXE13	carboxyesterase 13	0.38213	46	93.7187	-43.8593	2.78064	-3.32447	0.00179257	0.11925	5.21655	4.70131e-06	0.0013288	24514
R. leprosula	positive	g20125	0.621073	-11.8612	AT4G38840	AT4G38840	SAUR-like auxin-responsive protein family	0.187959	46	138.78	-66.39	4.53797	-2.61376	0.0122129	0.194614	3.19131	0.0026136	0.02045	24514
R. leprosula	positive	g14905	0.619184	-10.1791	AT5G11890	EMB3135	harpin-induced protein	0.2362	46	125.174	-59.5869	3.9141	-2.60063	0.012624	0.167858	3.68873	0.000616709	0.00838491	24514
R. leprosula	positive	g3528	0.618876	-10.0935	AT4G32190	AT4G32190	Myosin heavy chain-related protein	0.334174	46	102.852	-48.4259	3.07086	-3.28685	0.00199555	0.131695	4.69929	2.58534e-05	0.00213596	24514
R. leprosula	positive	g5168	0.615071	-6.77412	AT4G16740	TPS03	terpene synthase 03	0.208804	46	131.853	-62.9264	4.20882	-1.6095	0.114659	0.180498	3.40764	0.00141123	0.0138694	24514
R. leprosula	positive	g15664	0.615011	-7.14346	AT3G18830	PMT5	polyol/monosaccharide transporter 5	0.214787	46	130.195	-62.0974	4.13366	-1.72812	0.0909796	0.177274	3.46926	0.00117996	0.0122826	24514
R. leprosula	positive	g22861	0.613787	-9.12379	AT1G62960	ACS10	ACC synthase 10	0.329305	46	103.103	-48.5513	3.07924	-2.963	0.00490023	0.132055	4.64797	3.05469e-05	0.002242	24514
R. leprosula	positive	g7874	0.613373	-10.4419	AT5G03555	NCS1	permease%2C cytosine/purines%2C uracil%2C thiamine%2C allantoin family protein	0.398081	46	89.3388	-41.6694	2.65137	-3.9383	0.000289081	0.113705	5.3944	2.59593e-06	0.00111089	24514
R. leprosula	positive	g23241	0.611735	-5.67545	AT5G49740	FRO7	ferric reduction oxidase 7	0.262013	46	117.708	-55.854	3.60902	-1.57258	0.122981	0.154775	3.95242	0.000276789	0.00546134	24514
R. leprosula	positive	g38790	0.610429	-10.8059	AT1G79160	AT1G79160	filamentous hemagglutinin transporter	0.262932	46	117.293	-55.6465	3.59277	-3.00768	0.00434118	0.154078	3.96182	0.000268894	0.00538536	24514
R. leprosula	positive	g37255	0.609826	-11.2097	AT3G47420	G3Pp1	putative glycerol-3-phosphate transporter 1	0.371226	46	94.0261	-44.013	2.78995	-4.01789	0.000226114	0.119649	5.0968	6.99894e-06	0.00145952	24514
R. leprosula	positive	g37618	0.609435	-11.9369	AT2G46680	HB-7	homeobox 7	0.336997	46	100.855	-47.4277	3.00493	-3.97244	0.000260232	0.128868	4.72913	2.34587e-05	0.00207726	24514
R. leprosula	positive	g35854	0.608407	-10.2095	AT5G19640	AT5G19640	Major facilitator superfamily protein	0.275293	46	114.096	-54.0481	3.47008	-2.94214	0.00518369	0.148817	4.0883	0.000181674	0.00449295	24514
R. leprosula	positive	g7686	0.607832	-10.76	AT2G37330	ALS3	aluminum sensitive 3	0.176091	46	140.465	-67.2327	4.62187	-2.32806	0.0245697	0.198212	3.06658	0.00369519	0.025668	24514
R. leprosula	positive	g8313	0.607311	-7.91115	AT5G10250	DOT3	Phototropic-responsive NPH3 family protein	0.159409	46	145.887	-69.9433	4.9024	-1.61373	0.113736	0.210242	2.88862	0.00598256	0.0356481	24514
R. leprosula	positive	g14446	0.606371	-10.4948	AT2G46410	CPC	Homeodomain-like superfamily protein	0.143974	46	151.266	-72.6329	5.19759	-2.01916	0.049589	0.222902	2.72035	0.00930286	0.048367	24514
R. leprosula	positive	g29360	0.605695	-9.08026	AT1G30260	AT1G30260	galactosyltransferase family protein	0.224051	46	126.302	-60.1511	3.96241	-2.2916	0.0267724	0.16993	3.56438	0.000892632	0.0103901	24514
R. leprosula	positive	g9665	0.602367	-6.42443	AT3G25690	CHUP1	Hydroxyproline-rich glycoprotein family protein	0.295669	46	108.582	-51.291	3.2682	-1.96574	0.0556594	0.140159	4.29775	9.40189e-05	0.00334989	24514
R. leprosula	positive	g30405	0.602077	-3.8249	AT5G66570	PSBO1	PS II oxygen-evolving complex 1	0.344713	46	98.1578	-46.0789	2.91811	-1.31075	0.196743	0.125145	4.81105	1.79497e-05	0.00190364	24514
R. leprosula	positive	g25869	0.601259	-6.8198	AT4G14890	FdC1	2Fe-2S ferredoxin-like superfamily protein	0.335162	46	99.991	-46.9955	2.97683	-2.29096	0.0268127	0.127663	4.70972	2.499e-05	0.00211308	24514
R. leprosula	positive	g3855	0.600668	-7.29807	AT5G20860	AT5G20860	Plant invertase/pectin methylesterase inhibitor superfamily	0.154177	46	146.695	-70.3477	4.94569	-1.47564	0.14716	0.212099	2.83202	0.00695125	0.0395778	24514
R. leprosula	positive	g35814	0.600205	-5.93715	AT3G45140	LOX2	lipoxygenase 2	0.379547	46	90.9305	-42.4652	2.69764	-2.20087	0.0330378	0.11569	5.18806	5.16896e-06	0.00137413	24514
R. leprosula	positive	g6186	0.599983	-5.86079	AT2G41250	AT2G41250	Haloacid dehalogenase-like hydrolase (HAD) superfamily protein	0.239794	46	121.364	-57.682	3.75533	-1.56066	0.125769	0.16105	3.72546	0.000552338	0.00782675	24514
R. leprosula	positive	g24715	0.599386	-3.27012	AT2G30570	PSBW	photosystem II reaction center W	0.265177	46	115.082	-54.541	3.50746	-0.932333	0.356253	0.15042	3.98476	0.000250517	0.00520438	24514
R. leprosula	positive	g20732	0.599226	-11.0035	AT4G03100	AT4G03100	Rho GTPase activating protein with PAK-box/P21-Rho-binding domain-containing protein	0.168099	46	141.734	-67.867	4.68605	-2.34814	0.0234266	0.200964	2.98176	0.00465778	0.0299924	24514
R. leprosula	positive	g36286	0.598109	-3.63589	AT3G50820	PSBO2	photosystem II subunit O-2	0.269919	46	113.772	-53.8862	3.45789	-1.05148	0.29878	0.148294	4.03327	0.000215585	0.00488523	24514
R. leprosula	positive	g15196	0.595189	-10.4016	AT4G30400	AT4G30400	RING/U-box superfamily protein	0.344243	46	97.1952	-45.5976	2.88773	-3.602	0.000798616	0.123842	4.80604	1.82468e-05	0.00190364	24514
R. leprosula	positive	g13658	0.594708	-9.4051	AT4G34131	UGT73B3	UDP-glucosyl transferase 73B3	0.288104	46	109.088	-51.5441	3.28624	-2.86197	0.00642195	0.140932	4.21981	0.000120291	0.00369062	24514
R. leprosula	positive	g19027	0.59348	-7.01316	AT1G13280	AOC4	allene oxide cyclase 4	0.346698	46	96.4311	-45.2155	2.86385	-2.44886	0.0183847	0.122818	4.83221	1.67478e-05	0.00189183	24514
R. leprosula	positive	g27599	0.592574	-7.41298	AT4G09460	MYB6	myb domain protein 6	0.404637	46	84.91	-39.455	2.52676	-2.93379	0.00530139	0.108361	5.4685	2.02515e-06	0.00111089	24514
R. leprosula	positive	g25918	0.592336	-2.72897	AT4G14690	ELIP2	Chlorophyll A-B binding family protein	0.205382	46	129.346	-61.673	4.0957	-0.666303	0.508696	0.175646	3.37232	0.00156263	0.0147901	24514
R. leprosula	positive	g27611	0.592301	-9.59734	AT5G38060	AT5G38060	carboxypeptidase	0.283805	46	109.684	-51.8419	3.30758	-2.90162	0.00577859	0.141847	4.17562	0.000138236	0.00396353	24514
R. leprosula	positive	g27558	0.592139	-10.8859	AT5G37660	PDLP7	plasmodesmata-located protein 7	0.240532	46	119.967	-56.9836	3.69875	-2.94314	0.00516977	0.158623	3.733	0.000539947	0.00771794	24514
R. leprosula	positive	g23725	0.591296	-10.4509	AT3G50170	AT3G50170	transmembrane protein%2C putative (DUF247)	0.244823	46	118.762	-56.381	3.65061	-2.86278	0.00640813	0.156558	3.77684	0.000473044	0.00718859	24514
R. leprosula	positive	g37017	0.590083	-6.77524	AT2G38290	AMT2	ammonium transporter 2	0.288359	46	108.313	-51.1565	3.25866	-2.07915	0.0434647	0.13975	4.22243	0.000119301	0.00369062	24514
R. leprosula	positive	g13659	0.589868	-11.141	AT2G15490	UGT73B4	UDP-glycosyltransferase 73B4	0.283042	46	109.478	-51.739	3.30019	-3.37587	0.00154672	0.141531	4.16778	0.000141681	0.00400043	24514
R. leprosula	positive	g18346	0.589624	-8.77731	AT1G21390	emb2170	embryo defective 2170	0.199987	46	130.46	-62.2298	4.14557	-2.11727	0.0399252	0.177785	3.31649	0.00183391	0.0163063	24514
R. leprosula	positive	g24713	0.588945	-3.49327	AT2G30570	PSBW	photosystem II reaction center W	0.288742	46	108.049	-51.0247	3.24934	-1.07507	0.288204	0.13935	4.22638	0.000117827	0.00368333	24514
R. leprosula	positive	g22659	0.588302	-2.24983	AT2G38740	AT2G38740	Haloacid dehalogenase-like hydrolase (HAD) superfamily protein	0.329752	46	99.1081	-46.5541	2.9484	-0.763068	0.449495	0.126444	4.65267	3.00847e-05	0.00223245	24514
R. leprosula	positive	g34843	0.588203	-10.9104	AT3G17790	PAP17	purple acid phosphatase 17	0.192438	46	132.44	-63.22	4.23578	-2.57577	0.0134372	0.181654	3.23805	0.00229156	0.0187313	24514
R. leprosula	positive	g18286	0.587052	-4.24171	AT2G46690	AT2G46690	SAUR-like auxin-responsive protein family	0.290876	46	107.276	-50.6382	3.22215	-1.31642	0.19485	0.138184	4.24834	0.000109935	0.00358087	24514
R. leprosula	positive	g34103	0.586997	-10.5436	AT1G64690	BLT	branchless trichome	0.208094	46	127.753	-60.8763	4.02537	-2.61929	0.0120435	0.17263	3.40031	0.00144144	0.0140622	24514
R. leprosula	positive	g15233	0.586803	-8.97286	AT4G30845	AT4G30845	DNA-directed RNA polymerase subunit beta	0.171102	46	138.826	-66.4128	4.54022	-1.9763	0.0544103	0.19471	3.01372	0.00427031	0.0282544	24514
R. leprosula	positive	g26655	0.586716	-7.99437	AT2G26660	SPX2	SPX domain-containing protein 2 (SPX2)	0.18372	46	134.834	-64.4168	4.34742	-1.83887	0.0726885	0.186442	3.14691	0.00295883	0.0222152	24514
R. leprosula	positive	g7839	0.585742	-9.64955	AT2G39210	AT2G39210	Major facilitator superfamily protein	0.30972	46	102.945	-48.4723	3.07395	-3.13914	0.00302355	0.131828	4.44322	5.91282e-05	0.00273549	24514
R. leprosula	positive	g21553	0.584494	-8.86178	AT2G26560	PLA2A	phospholipase A 2A	0.229346	46	121.635	-57.8174	3.7664	-2.35285	0.0231657	0.161524	3.61862	0.00076018	0.00945462	24514
R. leprosula	positive	g4935	0.584367	-9.63663	AT1G28130	GH3.17	Auxin-responsive GH3 family protein	0.307956	46	103.108	-48.5542	3.07943	-3.12935	0.00310687	0.132063	4.4249	6.27003e-05	0.00278954	24514
R. leprosula	positive	g27109	0.584331	-4.31454	AT5G20700	AT5G20700	senescence-associated family protein%2C putative (DUF581)	0.338354	46	96.7061	-45.3531	2.87242	-1.50206	0.140225	0.123185	4.7435	2.23842e-05	0.00201738	24514
R. leprosula	positive	g431	0.583774	-3.35881	AT3G52740	AT3G52740	hypothetical protein	0.263256	46	113.108	-53.5542	3.43302	-0.978384	0.333233	0.147227	3.96513	0.000266165	0.00535927	24514
R. leprosula	positive	g36418	0.583639	-9.32356	AT5G67150	AT5G67150	HXXXD-type acyl-transferase family protein	0.22982	46	121.377	-57.6885	3.75585	-2.48241	0.0169374	0.161072	3.62346	0.000749305	0.00939083	24514
R. leprosula	positive	g9983	0.583054	-7.34892	AT1G75390	bZIP44	basic leucine-zipper 44	0.323413	46	99.6097	-46.8049	2.96452	-2.47896	0.0170813	0.127135	4.58609	3.73278e-05	0.00236026	24514
R. leprosula	positive	g2727	0.583049	-8.96271	AT2G45680	TCP9	TCP family transcription factor	0.28216	46	108.608	-51.3042	3.26914	-2.74161	0.00880527	0.140199	4.15872	0.000145766	0.0040333	24514
R. leprosula	positive	g23506	0.582916	-9.12773	AT2G20570	GPRI1	GBF's pro-rich region-interacting factor 1	0.327637	46	98.7029	-46.3514	2.93544	-3.10949	0.00328275	0.125888	4.63043	3.23358e-05	0.00230125	24514
R. leprosula	positive	g25621	0.58277	-5.89786	No	NA	NA	0.218986	46	124.104	-59.0519	3.86884	-1.52445	0.134553	0.165918	3.51241	0.0010401	0.0113826	24514
R. leprosula	positive	g30618	0.582683	-7.94483	AT3G14770	SWEET2	Nodulin MtN3 family protein	0.214906	46	125.195	-59.5974	3.915	-2.02933	0.0485005	0.167897	3.47048	0.00117578	0.0122703	24514
R. leprosula	positive	g6953	0.58163	-10.9229	AT1G07900	LBD1	LOB domain-containing protein 1	0.180979	46	134.878	-64.4391	4.34953	-2.51127	0.0157756	0.186532	3.11812	0.00320518	0.0234333	24514
R. leprosula	positive	g35614	0.581025	-7.85447	AT5G22460	AT5G22460	alpha/beta-Hydrolases superfamily protein	0.398568	46	84.2608	-39.1304	2.50899	-3.13053	0.00309672	0.1076	5.39989	2.54871e-06	0.00111089	24514
R. leprosula	positive	g18850	0.579859	-11.2882	AT2G25790	AT2G25790	Leucine-rich receptor-like protein kinase family protein	0.312469	46	101.426	-47.7129	3.02362	-3.73335	0.000539376	0.12967	4.47181	5.3947e-05	0.00263438	24514
R. leprosula	positive	g7927	0.579831	-7.2807	AT3G44735	PSK3	PHYTOSULFOKINE 3 PRECURSOR	0.246352	46	116.581	-55.2906	3.56509	-2.04222	0.0471511	0.152891	3.79245	0.000451211	0.00701661	24514
R. leprosula	positive	g5253	0.579066	-6.2348	AT1G50320	THX	thioredoxin X	0.338663	46	95.81	-44.905	2.84458	-2.19182	0.0337287	0.121991	4.74678	2.21462e-05	0.00200329	24514
R. leprosula	positive	g15925	0.578789	-8.82241	AT1G47480	AT1G47480	alpha/beta-Hydrolases superfamily protein	0.36647	46	90.1601	-42.0801	2.67514	-3.29792	0.00193369	0.114725	5.04501	8.30882e-06	0.00150365	24514
R. leprosula	positive	g35913	0.578554	-10.6574	AT5G19875	AT5G19875	transmembrane protein	0.25096	46	115.244	-54.6219	3.51364	-3.03315	0.00404985	0.150684	3.83951	0.000391114	0.00651787	24514
R. leprosula	positive	g1759	0.578313	-7.63997	AT3G20660	2025-10-04	organic cation/carnitine transporter4	0.315813	46	100.466	-47.233	2.99224	-2.55326	0.0142149	0.128324	4.50666	4.8231e-05	0.00250495	24514
R. leprosula	positive	g30631	0.57695	-8.99134	AT1G17020	SRG1	senescence-related gene 1	0.324783	46	98.3537	-46.1768	2.92432	-3.07467	0.00361388	0.125411	4.60046	3.56325e-05	0.00234142	24514
R. leprosula	positive	g35231	0.575481	-6.89837	AT1G07300	AT1G07300	josephin protein-like protein	0.248492	46	115.36	-54.6799	3.51807	-1.96084	0.0562467	0.150874	3.8143	0.000422268	0.00679316	24514
R. leprosula	positive	g20632	0.575467	-7.63356	AT3G49940	LBD38	LOB domain-containing protein 38	0.317319	46	99.692	-46.846	2.96718	-2.57267	0.0135422	0.127249	4.52237	4.58521e-05	0.00247037	24514
R. leprosula	positive	g38187	0.575177	-8.63178	AT1G78995	AT1G78995	hypothetical protein	0.223019	46	121.82	-57.9098	3.77397	-2.28719	0.0270507	0.161849	3.55379	0.000920946	0.010614	24514
R. leprosula	positive	g26292	0.575015	-9.12794	AT3G48700	CXE13	carboxyesterase 13	0.364821	46	89.8854	-41.9427	2.66717	-3.42234	0.00135243	0.114383	5.02711	8.81571e-06	0.00151038	24514
R. leprosula	positive	g33637	0.573626	-9.09971	AT1G26920	AT1G26920	zinc finger CCHC domain protein	0.343641	46	93.9229	-43.9614	2.78682	-3.26526	0.00212174	0.119515	4.79963	1.86331e-05	0.00190364	24514
R. leprosula	positive	g4386	0.573296	-10.2554	AT2G16365	AT2G16365	F-box family protein	0.27714	46	108.203	-51.1014	3.25476	-3.15088	0.00292627	0.139582	4.10723	0.000171257	0.00433698	24514
R. leprosula	positive	g21624	0.571383	-7.53312	AT1G74970	RPS9	ribosomal protein S9	0.288223	46	105.381	-49.6904	3.15644	-2.38659	0.0213714	0.135366	4.22103	0.00011983	0.00369062	24514
R. leprosula	positive	g15544	0.571291	-6.2753	AT5G41040	RWP1	HXXXD-type acyl-transferase family protein	0.304573	46	101.759	-47.8795	3.03459	-2.06792	0.0445577	0.13014	4.38981	7.01431e-05	0.00295445	24514
R. leprosula	positive	g9136	0.570348	-8.69744	AT3G57990	AT3G57990	hypothetical protein	0.297805	46	103.086	-48.543	3.07868	-2.82505	0.00708016	0.132031	4.31979	8.76648e-05	0.00324106	24514
R. leprosula	positive	g15914	0.569748	-10.4712	AT1G19190	AT1G19190	alpha/beta-Hydrolases superfamily protein	0.393604	46	83.4124	-38.7062	2.48596	-4.21213	0.000123238	0.106612	5.34414	3.07135e-06	0.00115762	24514
R. leprosula	positive	g21868	0.569546	-4.05825	AT1G20340	DRT112	Cupredoxin superfamily protein	0.207629	46	125.106	-59.5529	3.91122	-1.03759	0.305128	0.167735	3.39552	0.00146154	0.0141781	24514
R. leprosula	positive	g2478	0.569318	-9.90478	No	NA	NA	0.156434	46	140.973	-67.4863	4.64742	-2.13124	0.038693	0.199307	2.85648	0.00651597	0.0378027	24514
R. leprosula	positive	g30289	0.568313	-8.80598	AT4G36920	AP2	Integrase-type DNA-binding superfamily protein	0.366609	46	88.4521	-41.226	2.62594	-3.35346	0.00164968	0.112615	5.04652	8.26729e-06	0.00150365	24514
R. leprosula	positive	g36957	0.568037	-5.05343	AT5G50740	AT5G50740	Heavy metal transport/detoxification superfamily protein	0.309693	46	100.126	-47.0632	2.98122	-1.69509	0.0971255	0.127851	4.44295	5.91796e-05	0.00273549	24514
R. leprosula	positive	g18344	0.566482	-6.17863	AT1G21400	AT1G21400	Thiamin diphosphate-binding fold (THDP-binding) superfamily protein	0.25838	46	111.505	-52.7527	3.37372	-1.8314	0.0738169	0.144684	3.9153	0.000310239	0.00574338	24514
R. leprosula	positive	g34012	0.565549	-9.08427	AT1G30700	AT1G30700	FAD-binding Berberine family protein	0.237477	46	116.513	-55.2564	3.56244	-2.55001	0.0143303	0.152777	3.70178	0.000593042	0.00814901	24514
R. leprosula	positive	g26801	0.565254	-10.0678	No	NA	NA	0.252265	46	112.785	-53.3926	3.42098	-2.94297	0.00517221	0.146711	3.85284	0.000375544	0.00635949	24514
R. leprosula	positive	g25201	0.563694	-9.28918	AT1G08650	PPCK1	phosphoenolpyruvate carboxylase kinase 1	0.20679	46	124.39	-59.1952	3.88092	-2.39355	0.0210168	0.166435	3.38686	0.00149851	0.0144056	24514
R. leprosula	positive	g3357	0.563428	-7.00813	AT5G19940	AT5G19940	Plastid-lipid associated protein PAP / fibrillin family protein	0.214115	46	122.319	-58.1596	3.79452	-1.84691	0.0714922	0.16273	3.46235	0.00120398	0.0124376	24514
R. leprosula	positive	g14954	0.563334	-10.2359	AT2G01670	NUDT17	nudix hydrolase homolog 17	0.253279	46	112.225	-53.1127	3.40023	-3.01037	0.00430955	0.145821	3.8632	0.000363864	0.00627764	24514
R. leprosula	positive	g27862	0.562293	-9.38573	AT3G02100	AT3G02100	UDP-Glycosyltransferase superfamily protein	0.283097	46	105.061	-49.5305	3.14549	-2.98387	0.0046312	0.134896	4.16834	0.000141431	0.00400002	24514
R. leprosula	positive	g12558	0.561797	-9.07364	AT2G36000	EMB3114	Mitochondrial transcription termination factor family protein	0.398667	46	81.1458	-37.5729	2.42546	-3.741	0.000527097	0.104017	5.40099	2.53927e-06	0.00111089	24514
R. leprosula	positive	g6592	0.561736	-6.61895	AT5G58380	SIP1	SOS3-interacting protein 1	0.270256	46	107.922	-50.9609	3.24483	-2.03984	0.0473975	0.139157	4.03672	0.000213292	0.00487895	24514
R. leprosula	positive	g6172	0.561675	-9.70974	AT3G56710	SIB1	sigma factor binding protein 1	0.147406	46	142.953	-68.4765	4.74854	-2.04478	0.0468868	0.203644	2.75812	0.0084357	0.0452699	24514
R. leprosula	positive	g7579	0.561549	-4.18522	AT5G02160	AT5G02160	transmembrane protein	0.218121	46	120.924	-57.462	3.73741	-1.11982	0.268867	0.160281	3.50353	0.00106751	0.0115384	24514
R. leprosula	positive	g9853	0.561194	-8.47416	AT1G76110	AT1G76110	HMG (high mobility group) box protein with ARID/BRIGHT DNA-binding domain-containing protein	0.268071	46	108.344	-51.1718	3.25975	-2.59963	0.0126557	0.139796	4.01437	0.000228596	0.00499894	24514
R. leprosula	positive	g2756	0.560553	-7.66355	AT2G45720	AT2G45720	ARM repeat superfamily protein	0.329518	46	94.7117	-44.3559	2.81082	-2.72645	0.00915762	0.120544	4.65021	3.03258e-05	0.00223245	24514
R. leprosula	positive	g26131	0.560342	-5.17274	AT2G15020	AT2G15020	hypothetical protein	0.300412	46	100.886	-47.4428	3.00592	-1.72085	0.0923037	0.128911	4.34674	8.04654e-05	0.0031394	24514
R. leprosula	positive	g15333	0.559799	-11.1992	AT4G14090	AT4G14090	UDP-Glycosyltransferase superfamily protein	0.194627	46	127.241	-60.6206	4.00305	-2.79766	0.00760838	0.171673	3.26084	0.00214849	0.0179816	24514
R. leprosula	positive	g363	0.559595	-10.8661	AT5G22090	AT5G22090	FAF-like protein (DUF3049)	0.154259	46	140.15	-67.075	4.60605	-2.3591	0.0228235	0.197533	2.83292	0.0069349	0.039563	24514
R. leprosula	positive	g7565	0.559405	-9.36258	AT2G37710	RLK	receptor lectin kinase	0.15322	46	140.486	-67.2432	4.62292	-2.02525	0.0489346	0.198257	2.82162	0.00714444	0.0403108	24514
R. leprosula	positive	g925	0.559259	-8.00892	AT3G12500	HCHIB	basic chitinase	0.21963	46	120.142	-57.0712	3.70579	-2.16119	0.0361636	0.158925	3.51902	0.00102012	0.0112436	24514
R. leprosula	positive	g16367	0.55838	-9.74102	AT5G20700	AT5G20700	senescence-associated family protein%2C putative (DUF581)	0.269752	46	107.488	-50.744	3.22957	-3.01619	0.00424167	0.138502	4.03156	0.000216734	0.00488749	24514
R. leprosula	positive	g34189	0.558265	-4.05959	AT4G09650	ATPD	F-type H+-transporting ATPase subunit delta	0.289202	46	103.025	-48.5124	3.07663	-1.31949	0.19383	0.131943	4.2311	0.000116083	0.00365767	24514
R. leprosula	positive	g15733	0.557977	-8.11193	AT3G49940	LBD38	LOB domain-containing protein 38	0.290444	46	102.7	-48.3499	3.06578	-2.64595	0.0112562	0.131478	4.24389	0.000111492	0.00359621	24514
R. leprosula	positive	g35232	0.556584	-2.34	AT3G47070	AT3G47070	thylakoid soluble phosphoprotein	0.242617	46	113.747	-53.8734	3.45693	-0.676903	0.502011	0.148252	3.7543	0.000506367	0.0074471	24514
R. leprosula	positive	g13929	0.556538	-7.6529	AT2G41940	ZFP8	zinc finger protein 8	0.280277	46	104.756	-49.3778	3.13506	-2.44107	0.0187365	0.134449	4.1394	0.000154866	0.00411341	24514
R. leprosula	positive	g39631	0.555447	-4.90836	AT4G27310	BBX28	B-box type zinc finger family protein	0.252148	46	111.204	-52.6018	3.36267	-1.45966	0.151486	0.14421	3.85165	0.000376915	0.00637221	24514
R. leprosula	positive	g2059	0.554938	-0.686689	AT1G55670	PSAG	photosystem I subunit G	0.282138	46	104.067	-49.0336	3.11169	-0.22068	0.826362	0.133447	4.1585	0.000145869	0.0040333	24514
R. leprosula	positive	g24146	0.554463	-6.70714	AT1G21480	AT1G21480	Exostosin family protein	0.244316	46	112.971	-53.4856	3.42791	-1.95663	0.0567564	0.147008	3.77165	0.000480518	0.00723997	24514
R. leprosula	positive	g2673	0.554053	-10.0125	AT2G45340	AT2G45340	Leucine-rich repeat protein kinase family protein	0.251353	46	111.167	-52.5833	3.36132	-2.97875	0.00469593	0.144152	3.84352	0.000386362	0.00647387	24514
R. leprosula	positive	g29037	0.553211	-7.96461	AT1G60010	AT1G60010	D-ribose-binding periplasmic protein	0.324202	46	94.6102	-44.3051	2.80772	-2.83668	0.00686631	0.120411	4.59436	3.63424e-05	0.00236026	24514
R. leprosula	positive	g36479	0.552763	-7.68307	AT5G67385	AT5G67385	Phototropic-responsive NPH3 family protein	0.368873	46	85.4518	-39.7259	2.54168	-3.02283	0.0041656	0.109002	5.07115	7.61992e-06	0.00145952	24514
R. leprosula	positive	g19766	0.551656	-7.7719	AT3G46290	HERK1	hercules receptor kinase 1	0.249989	46	111.102	-52.5509	3.35895	-2.31379	0.0254117	0.144051	3.8296	0.000403087	0.00663738	24514
R. leprosula	positive	g12440	0.551456	-8.04152	AT2G27770	AT2G27770	DUF868 family protein (DUF868)	0.268344	46	106.669	-50.3347	3.20096	-2.51222	0.0157387	0.137275	4.01716	0.000226627	0.00497808	24514
R. leprosula	positive	g21457	0.551324	-7.11657	AT4G24210	SLY1	F-box family protein	0.370973	46	84.7976	-39.3988	2.52367	-2.81993	0.00717631	0.108229	5.09405	7.06319e-06	0.00145952	24514
R. leprosula	positive	g826	0.55125	-9.19181	AT3G13510	AT3G13510	carboxyl-terminal peptidase%2C putative (DUF239)	0.200111	46	124.233	-59.1165	3.87428	-2.37252	0.0221038	0.166151	3.31777	0.00182723	0.0162705	24514
R. leprosula	positive	g17980	0.550901	-10.9376	AT1G01900	SBTI1.1	subtilase family protein	0.195098	46	125.629	-59.8145	3.93351	-2.78062	0.00795524	0.168691	3.26574	0.00211888	0.0178354	24514
R. leprosula	positive	g6694	0.550089	-7.36499	AT3G14630	CYP72A9	cytochrome P450%2C family 72%2C subfamily A%2C polypeptide 9	0.283863	46	102.869	-48.4344	3.07142	-2.39791	0.0207978	0.13172	4.17621	0.000137981	0.00396353	24514
R. leprosula	positive	g831	0.549579	-5.65083	AT1G55480	ZKT	protein containing PDZ domain%2C a K-box domain%2C and a TPR region	0.297051	46	99.8393	-46.9197	2.97193	-1.9014	0.0638106	0.127453	4.31202	8.98574e-05	0.00327849	24514
R. leprosula	positive	g167	0.548284	-9.62468	AT2G28200	AT2G28200	C2H2-type zinc finger family protein	0.170675	46	132.718	-63.3589	4.24859	-2.26538	0.0284639	0.182203	3.00919	0.0043234	0.0284927	24514
R. leprosula	positive	g10512	0.546193	-10.2745	AT5G05830	AT5G05830	RING/FYVE/PHD zinc finger superfamily protein	0.206322	46	121.62	-57.8101	3.7658	-2.72836	0.0091124	0.161499	3.38203	0.00151954	0.0144938	24514
R. leprosula	positive	g27207	0.542253	-6.61585	AT5G11260	HY5	Basic-leucine zipper (bZIP) transcription factor family protein	0.208429	46	120.365	-57.1823	3.71475	-1.78097	0.0818224	0.159309	3.40377	0.00142709	0.0139743	24514
R. leprosula	positive	g4688	0.541911	-4.00485	AT1G67850	AT1G67850	lysine ketoglutarate reductase trans-splicing protein (DUF707)	0.202055	46	122.104	-58.0521	3.78567	-1.0579	0.295876	0.162351	3.33791	0.00172495	0.015754	24514
R. leprosula	positive	g34170	0.541434	-9.44531	AT1G79080	AT1G79080	Pentatricopeptide repeat (PPR) superfamily protein	0.369086	46	83.5045	-38.7523	2.48845	-3.79566	0.000446837	0.106719	5.07347	7.5616e-06	0.00145952	24514
R. leprosula	positive	g15113	0.540935	-8.00336	AT4G25910	NFU3	NFU domain protein 3	0.238513	46	112.156	-53.0782	3.39768	-2.35554	0.023018	0.145711	3.71237	0.000574493	0.00802948	24514
R. leprosula	positive	g3595	0.539877	-9.95807	AT4G19810	ChiC	Glycosyl hydrolase family protein with chitinase insertion domain-containing protein	0.33923	46	89.2467	-41.6233	2.64871	-3.75959	0.000498356	0.113592	4.75279	2.17159e-05	0.00199379	24514
R. leprosula	positive	g36146	0.539472	-2.12653	AT5G66190	FNR1	ferredoxin-NADP[+]-oxidoreductase 1	0.287725	46	100.205	-47.1027	2.98378	-0.712695	0.479797	0.127961	4.21591	0.000121781	0.00370389	24514
R. leprosula	positive	g28177	0.538357	-4.88141	AT3G27830	RPL12-A	ribosomal protein L12-A	0.329537	46	90.9906	-42.4953	2.6994	-1.80833	0.0773924	0.115765	4.65041	3.03059e-05	0.00223245	24514
R. leprosula	positive	g30236	0.538258	-9.15112	AT5G67360	ARA12	Subtilase family protein	0.252161	46	108.308	-51.1542	3.2585	-2.80838	0.00739741	0.139743	3.85177	0.00037677	0.00637221	24514
R. leprosula	positive	g8036	0.537256	-10.2752	AT3G51680	SDR2	NAD(P)-binding Rossmann-fold superfamily protein	0.178411	46	128.379	-61.1893	4.05285	-2.53529	0.0148647	0.173809	3.09108	0.00345414	0.0245719	24514
R. leprosula	positive	g20875	0.536671	-6.74291	AT2G38820	AT2G38820	DNA-directed RNA polymerase subunit beta-beta protein%2C putative (DUF506)	0.320178	46	92.6651	-43.3326	2.74898	-2.45287	0.0182058	0.117892	4.55223	4.16426e-05	0.00240736	24514
R. leprosula	positive	g17876	0.536649	-9.4044	AT4G00150	HAM3	GRAS family transcription factor	0.376435	46	81.242	-37.621	2.428	-3.87332	0.000352797	0.104126	5.15383	5.79188e-06	0.0014013	24514
R. leprosula	positive	g33596	0.536632	-8.46073	AT1G14150	PnsL2	PsbQ-like 2	0.191288	46	124.339	-59.1695	3.87875	-2.1813	0.0345481	0.166343	3.22606	0.00237036	0.0191835	24514
R. leprosula	positive	g584	0.535876	-3.68204	AT1G51400	AT1G51400	Photosystem II 5 kD protein	0.237944	46	111.436	-52.718	3.37118	-1.09221	0.280685	0.144575	3.70655	0.000584614	0.0080949	24514
R. leprosula	positive	g7783	0.5353	-3.32313	AT2G37170	PIP2B	plasma membrane intrinsic protein 2	0.319983	46	92.4711	-43.2355	2.74319	-1.21141	0.232204	0.117643	4.55019	4.19175e-05	0.00240736	24514
R. leprosula	positive	g9682	0.535055	-7.20155	AT1G25550	AT1G25550	myb-like transcription factor family protein	0.255719	46	106.896	-50.4478	3.20884	-2.24428	0.0298936	0.137613	3.88811	0.00033719	0.00600717	24514
R. leprosula	positive	g5387	0.535051	-9.99895	AT1G79080	AT1G79080	Pentatricopeptide repeat (PPR) superfamily protein	0.354466	46	85.3266	-39.6633	2.53822	-3.93935	0.000288152	0.108853	4.91535	1.27459e-05	0.00176875	24514
R. leprosula	positive	g10100	0.533905	-7.87921	AT5G42630	ATS	Homeodomain-like superfamily protein	0.268505	46	103.656	-48.828	3.09782	-2.54347	0.0145656	0.132852	4.0188	0.00022548	0.00497808	24514
R. leprosula	positive	g27979	0.533737	-5.32522	AT5G15210	HB30	homeobox protein 30	0.315739	46	93.1024	-43.5512	2.76208	-1.92797	0.0603278	0.118453	4.50588	4.83518e-05	0.00250591	24514
R. leprosula	positive	g38503	0.533708	-7.37625	AT3G16250	PnsB3	NDH-dependent cyclic electron flow 1	0.251328	46	107.731	-50.8654	3.2381	-2.27795	0.0276414	0.138868	3.84327	0.000386655	0.00647436	24514
R. leprosula	positive	g23288	0.532341	-2.98544	AT1G67740	PSBY	photosystem II BY	0.305181	46	95.1304	-44.5652	2.82364	-1.0573	0.296144	0.121094	4.39612	6.87454e-05	0.0029212	24514
R. leprosula	positive	g32640	0.531098	-4.63503	No	NA	NA	0.267246	46	103.466	-48.7332	3.09144	-1.49931	0.140934	0.132578	4.00593	0.000234649	0.00506355	24514
R. leprosula	positive	g27059	0.530556	-1.60876	AT2G06520	PSBX	photosystem II subunit X	0.288166	46	98.5731	-46.2865	2.93131	-0.548821	0.585902	0.125711	4.22045	0.00012005	0.00369062	24514
R. leprosula	positive	g18309	0.52841	-7.70983	AT4G01410	AT4G01410	Late embryogenesis abundant (LEA) hydroxyproline-rich glycoprotein family	0.33698	46	87.7341	-40.8671	2.60552	-2.95904	0.00495299	0.111739	4.72895	2.34723e-05	0.00207726	24514
R. leprosula	positive	g22515	0.528028	-4.49635	AT1G72030	AT1G72030	Acyl-CoA N-acyltransferases (NAT) superfamily protein	0.319544	46	91.3054	-42.6527	2.70865	-1.65999	0.104027	0.116162	4.54561	4.25423e-05	0.00241221	24514
R. leprosula	positive	g22210	0.527044	-7.35913	AT1G21500	AT1G21500	hypothetical protein	0.147214	46	137.168	-65.5842	4.45917	-1.65033	0.105996	0.191234	2.75601	0.0084821	0.0454057	24514
R. leprosula	positive	g11887	0.525558	-8.14427	AT2G32650	AT2G32650	RmlC-like cupins superfamily protein	0.258164	46	104.659	-49.3294	3.13177	-2.60054	0.012627	0.134308	3.9131	0.000312348	0.00575706	24514
R. leprosula	positive	g9326	0.525094	-4.52419	AT3G17609	HYH	HY5-homolog	0.299663	46	95.0726	-44.5363	2.82187	-1.60326	0.116033	0.121017	4.33899	8.24744e-05	0.0031789	24514
R. leprosula	positive	g28949	0.524838	-8.45786	AT5G55830	AT5G55830	Concanavalin A-like lectin protein kinase family protein	0.337523	46	86.9983	-40.4992	2.58477	-3.27219	0.00208044	0.110849	4.7347	2.30363e-05	0.0020535	24514
R. leprosula	positive	g32710	0.52434	-9.22813	AT1G28230	PUP1	purine permease 1	0.217539	46	114.774	-54.3869	3.49573	-2.63983	0.0114327	0.149916	3.49755	0.00108636	0.0116883	24514
R. leprosula	positive	g24645	0.524334	-8.30353	AT3G51895	SULTR3;1	sulfate transporter 3%3B1	0.145724	46	137.243	-65.6214	4.46278	-1.86062	0.069489	0.191389	2.73963	0.00885047	0.0467285	24514
R. leprosula	positive	g11632	0.524084	-6.16718	AT4G08920	CRY1	cryptochrome 1	0.346689	46	84.9926	-39.4963	2.52903	-2.43856	0.0188511	0.108459	4.83211	1.67532e-05	0.00189183	24514
R. leprosula	positive	g39682	0.523371	-6.42199	No	NA	NA	0.158651	46	132.462	-63.2312	4.23681	-1.51576	0.136731	0.181698	2.88045	0.00611428	0.0361669	24514
R. leprosula	positive	g36378	0.523009	-8.57484	AT5G48820	ICK6	inhibitor/interactor with cyclin-dependent kinase	0.203671	46	118.378	-56.1892	3.63541	-2.3587	0.0228454	0.155907	3.35463	0.00164418	0.0152614	24514
R. leprosula	positive	g22398	0.522656	-5.3673	AT1G48320	DHNAT1	Thioesterase superfamily protein	0.271011	46	101.112	-47.5559	3.01332	-1.78119	0.081785	0.129228	4.04445	0.000208235	0.00479762	24514
R. leprosula	positive	g31300	0.52225	-5.08124	AT1G52590	AT1G52590	Putative thiol-disulfide oxidoreductase DCC	0.336476	46	86.7592	-40.3796	2.57806	-1.97096	0.0550394	0.110561	4.72362	2.3884e-05	0.00209854	24514
R. leprosula	positive	g13661	0.522242	-8.72949	AT1G51210	AT1G51210	UDP-Glycosyltransferase superfamily protein	0.245569	46	107.152	-50.5759	3.21779	-2.71288	0.00948387	0.137997	3.78445	0.000462271	0.0070995	24514
R. leprosula	positive	g28505	0.522105	-7.23364	AT3G46130	MYB48	myb domain protein 48	0.146177	46	136.684	-65.3418	4.43573	-1.63076	0.110079	0.190229	2.74462	0.00873684	0.0463445	24514
R. leprosula	positive	g17126	0.521307	-8.83889	AT3G22550	AT3G22550	NAD(P)H-quinone oxidoreductase subunit%2C putative (DUF581)	0.172999	46	127.325	-60.6625	4.00671	-2.20602	0.0326497	0.17183	3.03385	0.00404206	0.0273042	24514
R. leprosula	positive	g34101	0.520624	-3.84828	AT1G64680	AT1G64680	beta-carotene isomerase D27	0.258885	46	103.618	-48.8089	3.09653	-1.24277	0.220535	0.132797	3.92046	0.000305366	0.00569408	24514
R. leprosula	positive	g5180	0.520511	-7.98557	AT4G15210	BAM5	beta-amylase 5	0.246177	46	106.695	-50.3477	3.20187	-2.49404	0.0164603	0.137314	3.79066	0.000453655	0.00703324	24514
R. leprosula	positive	g2789	0.520442	-6.10729	AT3G61220	SDR1	NAD(P)-binding Rossmann-fold superfamily protein	0.238069	46	108.716	-51.358	3.27296	-1.86598	0.0687186	0.140363	3.70783	0.000582382	0.00809161	24514
R. leprosula	positive	g39869	0.520011	-7.59073	No	NA	NA	0.190413	46	121.705	-57.8525	3.76928	-2.01384	0.050166	0.161648	3.21694	0.00243204	0.0195129	24514
R. leprosula	positive	g33261	0.519706	-6.51438	No	NA	NA	0.206398	46	117.026	-55.513	3.58236	-1.81846	0.0758049	0.153632	3.38281	0.00151613	0.0144935	24514
R. leprosula	positive	g15911	0.517785	-4.58205	AT3G48700	CXE13	carboxyesterase 13	0.325097	46	88.3338	-41.1669	2.62256	-1.74717	0.0875858	0.11247	4.60376	3.5254e-05	0.00232942	24514
R. leprosula	positive	g812	0.515755	-9.71488	AT2G41890	AT2G41890	curculin-like (mannose-binding) lectin family protein / PAN domain-containing protein	0.357272	46	81.3844	-37.6922	2.43176	-3.995	0.000242714	0.104287	4.94552	1.15403e-05	0.00169559	24514
R. leprosula	positive	g8729	0.514742	-4.59662	AT4G23890	NdhS	NAD(P)H-quinone oxidoreductase subunit S	0.343495	46	83.988	-38.994	2.50156	-1.8375	0.0728946	0.107281	4.79808	1.87282e-05	0.00190364	24514
R. leprosula	positive	g18464	0.514572	-5.63702	AT1G44446	CH1	Pheophorbide a oxygenase family protein with Rieske 2Fe-2S domain-containing protein	0.339686	46	84.7366	-39.3683	2.522	-2.23514	0.0305328	0.108157	4.75762	2.13761e-05	0.0019849	24514
R. leprosula	positive	g32460	0.514002	-6.60941	AT1G55850	CSLE1	cellulose synthase like E1	0.264331	46	101.143	-47.5717	3.01436	-2.19264	0.0336655	0.129273	3.97611	0.000257295	0.00528056	24514
R. leprosula	positive	g20832	0.513859	-7.3337	AT3G22550	AT3G22550	NAD(P)H-quinone oxidoreductase subunit%2C putative (DUF581)	0.318041	46	89.1214	-41.5607	2.64511	-2.77255	0.00812464	0.113437	4.5299	4.47522e-05	0.00244748	24514
R. leprosula	positive	g9756	0.512277	-8.36198	AT1G70250	AT1G70250	receptor serine/threonine kinase	0.207709	46	115.334	-54.667	3.51708	-2.37753	0.0218402	0.150832	3.39634	0.00145807	0.0141669	24514
R. leprosula	positive	g9205	0.511504	-7.63713	AT1G32240	KAN2	Homeodomain-like superfamily protein	0.335526	46	85.0422	-39.5211	2.53039	-3.01816	0.00421894	0.108517	4.71358	2.46784e-05	0.00210988	24514
R. leprosula	positive	g16271	0.511296	-7.43575	AT5G49690	AT5G49690	UDP-Glycosyltransferase superfamily protein	0.327405	46	86.6907	-40.3454	2.57614	-2.88639	0.00601824	0.110479	4.62798	3.2593e-05	0.00230317	24514
R. leprosula	positive	g23172	0.51017	-3.54551	AT1G64500	AT1G64500	Glutaredoxin family protein	0.294219	46	93.6193	-43.8097	2.77764	-1.27645	0.208494	0.119121	4.28279	9.8582e-05	0.00339893	24514
R. leprosula	positive	g26024	0.508994	-5.53457	AT1G49975	AT1G49975	photosystem I reaction center subunit N	0.246344	46	104.595	-49.2977	3.12961	-1.76845	0.0839176	0.134215	3.79237	0.000451312	0.00701661	24514
R. leprosula	positive	g36100	0.507889	-3.82973	AT4G35770	SEN1	Rhodanese/Cell cycle control phosphatase superfamily protein	0.250769	46	103.306	-48.6529	3.08604	-1.24098	0.221188	0.132347	3.83756	0.000393444	0.0065389	24514
R. leprosula	positive	g9345	0.507277	-5.88662	AT3G17470	CRSH	Ca2+-activated RelA/spot-like protein	0.290575	46	93.9063	-43.9531	2.78632	-2.11269	0.0403372	0.119493	4.24524	0.000111015	0.00358555	24514
R. leprosula	positive	g30086	0.507241	-6.201	AT1G74070	AT1G74070	Cyclophilin-like peptidyl-prolyl cis-trans isomerase family protein	0.29583	46	92.7335	-43.3667	2.75103	-2.25407	0.0292229	0.117979	4.2994	9.35262e-05	0.00333727	24514
R. leprosula	positive	g20301	0.506876	-6.09248	AT3G19010	AT3G19010	2-oxoglutarate (2OG) and Fe(II)-dependent oxygenase superfamily protein	0.158346	46	129.621	-61.8106	4.10796	-1.48309	0.145179	0.176172	2.87716	0.00616799	0.0363729	24514
R. leprosula	positive	g24748	0.506867	-6.69586	AT2G30620	AT2G30620	winged-helix DNA-binding transcription factor family protein	0.276215	46	97.0853	-45.5427	2.88428	-2.3215	0.0249535	0.123694	4.09774	0.000176402	0.0043924	24514
R. leprosula	positive	g9755	0.505925	-8.60635	AT1G70250	AT1G70250	receptor serine/threonine kinase	0.229687	46	108.265	-51.1327	3.25697	-2.64244	0.0113573	0.139677	3.6221	0.000752348	0.00940972	24514
R. leprosula	positive	g18774	0.505877	-5.34139	AT5G58070	TIL	temperature-induced lipocalin	0.206814	46	114.428	-54.2138	3.4826	-1.53373	0.132255	0.149354	3.38711	0.00149745	0.0144056	24514
R. leprosula	positive	g813	0.505375	-3.68611	AT4G25650	ACD1-LIKE	ACD1-like protein	0.274433	46	97.2248	-45.6124	2.88866	-1.27606	0.208628	0.123882	4.07949	0.000186731	0.00453964	24514
R. leprosula	positive	g28751	0.504526	-8.96874	No	NA	NA	0.214299	46	112.11	-53.0551	3.39597	-2.64099	0.011399	0.145638	3.46424	0.00119736	0.0124094	24514
R. leprosula	positive	g6591	0.502951	-7.84666	AT3G10960	AZG1	AZA-guanine resistant1	0.243283	46	104.258	-49.1291	3.11816	-2.51644	0.0155755	0.133724	3.76111	0.000496071	0.00734978	24514
R. leprosula	positive	g14879	0.502679	-7.08283	AT1G72770	HAB1	HYPERSENSITIVE TO ABA1	0.514347	46	49.369	-21.6845	1.71707	-4.12494	0.000162032	0.0736377	6.82639	2.05488e-08	0.000503173	24514
R. leprosula	positive	g4196	0.502467	-9.18107	AT4G35190	LOG5	Putative lysine decarboxylase family protein	0.169207	46	125.169	-59.5843	3.91388	-2.34577	0.0235591	0.167849	2.99356	0.004511	0.0293757	24514
R. leprosula	positive	g1458	0.502459	-4.36911	AT1G61720	BAN	NAD(P)-binding Rossmann-fold superfamily protein	0.22127	46	109.85	-51.9249	3.31356	-1.31855	0.19414	0.142104	3.53586	0.000970875	0.010911	24514
R. leprosula	positive	g7106	0.502125	0.793157	AT2G39730	RCA	rubisco activase	0.263125	46	99.2784	-46.6392	2.95386	0.268515	0.789558	0.126678	3.96378	0.000267268	0.00536594	24514
R. leprosula	positive	g7481	0.501961	-5.53756	AT5G01220	SQD2	sulfoquinovosyldiacylglycerol 2	0.274857	46	96.5033	-45.2517	2.8661	-1.93209	0.0598029	0.122914	4.08383	0.000184223	0.00452055	24514
R. leprosula	positive	g4982	0.50148	-7.87204	AT2G20570	GPRI1	GBF's pro-rich region-interacting factor 1	0.218136	46	110.512	-52.2558	3.33747	-2.35868	0.0228463	0.143129	3.50368	0.00106705	0.0115384	24514
R. leprosula	positive	g20359	0.50107	-6.20384	AT1G70210	CYCD1;1	CYCLIN D1%3B1	0.161013	46	127.647	-60.8236	4.02076	-1.54295	0.130004	0.172433	2.90589	0.00571304	0.034495	24514
R. leprosula	positive	g6383	0.500844	-7.82063	AT5G06740	AT5G06740	Concanavalin A-like lectin protein kinase family protein	0.326646	46	84.949	-39.4745	2.52783	-3.09381	0.00342814	0.108407	4.62002	3.34456e-05	0.00230317	24514
R. leprosula	positive	g30410	0.500805	-8.4458	AT5G66580	AT5G66580	hypothetical protein	0.167893	46	125.295	-59.6475	3.91926	-2.15495	0.0366789	0.16808	2.97956	0.00468555	0.0301395	24514
R. leprosula	positive	g30078	0.500351	-4.96698	AT5G23060	CaS	calcium sensing receptor	0.326746	46	84.8375	-39.4187	2.52477	-1.96731	0.0554726	0.108276	4.62107	3.33322e-05	0.00230317	24514
R. leprosula	positive	g32851	0.500325	0.356557	AT1G61520	LHCA3	PSI type III chlorophyll a/b-binding protein	0.245583	46	103.204	-48.6019	3.08263	0.115667	0.908443	0.1322	3.7846	0.000462066	0.0070995	24514
R. leprosula	positive	g12385	0.49953	-1.60844	AT3G56290	AT3G56290	potassium transporter	0.241112	46	104.174	-49.0872	3.11532	-0.516301	0.608229	0.133602	3.73893	0.000530391	0.00762866	24514
R. leprosula	positive	g12515	0.498868	-8.86977	AT1G04350	AT1G04350	2-oxoglutarate (2OG) and Fe(II)-dependent oxygenase superfamily protein	0.238351	46	104.749	-49.3746	3.13485	-2.82941	0.00699926	0.13444	3.71072	0.000577353	0.00805535	24514
R. leprosula	positive	g39506	0.49823	-4.42823	AT1G62250	AT1G62250	orotidine 5'-phosphate decarboxylase	0.3243	46	84.9593	-39.4797	2.52811	-1.75159	0.0868118	0.10842	4.59539	3.62216e-05	0.00236026	24514
R. leprosula	positive	g7699	0.498208	-5.7111	AT3G09600	RVE8	Homeodomain-like superfamily protein	0.168978	46	124.46	-59.2302	3.88387	-1.47047	0.148551	0.166562	2.99113	0.00454094	0.0294692	24514
R. leprosula	positive	g11165	0.498158	-7.54931	AT4G40070	AT4G40070	RING/U-box superfamily protein	0.278587	46	94.9463	-44.4731	2.818	-2.67896	0.0103472	0.120851	4.12207	0.000163497	0.00425474	24514
R. leprosula	positive	g31133	0.497375	-6.8654	AT1G59870	PEN3	ABC-2 and Plant PDR ABC-type transporter family protein	0.188285	46	118.248	-56.1241	3.63027	-1.89115	0.0651991	0.155686	3.19472	0.00258874	0.0203008	24514
R. leprosula	positive	g30186	0.497361	-9.22681	AT4G37700	AT4G37700	hypothetical protein	0.281615	46	94.1082	-44.0541	2.79244	-3.30421	0.00189933	0.119756	4.15314	0.000148342	0.00405674	24514
R. leprosula	positive	g31161	0.496437	-8.7281	AT3G16240	DELTA-TIP	delta tonoplast integral protein	0.293844	46	91.1922	-42.5961	2.70532	-3.22627	0.00236898	0.116019	4.27892	9.97997e-05	0.00341689	24514
R. leprosula	positive	g31736	0.496406	-7.58817	AT3G12920	BRG3	SBP (S-ribonuclease binding protein) family protein	0.271666	46	96.2187	-45.1093	2.85724	-2.65577	0.0109786	0.122534	4.05115	0.000203943	0.00473882	24514
R. leprosula	positive	g34669	0.49618	-3.68252	AT1G73885	AT1G73885	AT-rich interactive domain protein	0.228448	46	106.798	-50.3992	3.20546	-1.14883	0.256834	0.137468	3.60942	0.000781212	0.00962827	24514
R. leprosula	positive	g6198	0.494406	-7.24437	AT3G10230	LYC	lycopene cyclase	0.386564	46	71.7244	-32.8622	2.18937	-3.30888	0.00187418	0.0938924	5.26566	3.99156e-06	0.00126418	24514
R. leprosula	positive	g4749	0.49313	-8.60092	AT1G24430	AT1G24430	HXXXD-type acyl-transferase family protein	0.223532	46	107.524	-50.7622	3.23085	-2.66212	0.0108021	0.138557	3.55905	0.000906775	0.0104902	24514
R. leprosula	positive	g24145	0.492823	-7.19229	AT1G21480	AT1G21480	Exostosin family protein	0.187351	46	117.684	-55.8421	3.60809	-1.99338	0.0524427	0.154735	3.18495	0.0026606	0.0206988	24514
R. leprosula	positive	g20346	0.492732	-4.35102	AT1G59960	AT1G59960	NAD(P)-linked oxidoreductase superfamily protein	0.278211	46	94.0249	-44.0125	2.78992	-1.55955	0.126031	0.119647	4.11821	0.000165481	0.00427407	24514
R. leprosula	positive	g27489	0.492252	-7.2884	AT2G41290	SSL2	strictosidine synthase-like 2	0.256164	46	99.1171	-46.5586	2.94869	-2.47174	0.0173859	0.126456	3.89266	0.000332531	0.00595882	24514
R. leprosula	positive	g15534	0.492181	-5.19544	AT1G70760	NdhL	inorganic carbon transport protein-like protein	0.222618	46	107.59	-50.7948	3.23314	-1.60693	0.115223	0.138655	3.54968	0.000932177	0.0106898	24514
R. leprosula	positive	g15492	0.492174	-7.54634	No	NA	NA	0.261398	46	97.8474	-45.9237	2.90827	-2.59478	0.0128112	0.124723	3.94613	0.0002822	0.00548553	24514
R. leprosula	positive	g14870	0.492046	-7.15022	AT1G72820	AT1G72820	Mitochondrial substrate carrier family protein	0.499142	46	50.2004	-22.1002	1.73266	-4.12673	0.000161131	0.0743062	6.62187	4.10519e-08	0.000503173	24514
R. leprosula	positive	g1581	0.491298	-2.12496	AT4G04640	ATPC1	ATPase%2C F1 complex%2C gamma subunit protein	0.281257	46	93.0614	-43.5307	2.76085	-0.769676	0.445605	0.118401	4.14945	0.000150063	0.00406132	24514
R. leprosula	positive	g21865	0.490772	-1.53433	AT1G76080	CDSP32	chloroplastic drought-induced stress protein of 32 kD	0.171749	46	122.175	-58.0876	3.78859	-0.404987	0.687449	0.162476	3.02059	0.00419113	0.0279334	24514
R. leprosula	positive	g9186	0.490475	-8.81432	AT4G25960	ABCB2	P-glycoprotein 2	0.186689	46	117.445	-55.7225	3.59872	-2.4493	0.0183652	0.154333	3.17803	0.00271269	0.0209328	24514
R. leprosula	positive	g12948	0.489802	-6.9225	AT3G04790	EMB3119	Ribose 5-phosphate isomerase%2C type A protein	0.157722	46	126.685	-60.3424	3.97892	-1.73979	0.0888866	0.170638	2.87041	0.00627957	0.0368398	24514
R. leprosula	positive	g2665	0.48945	-2.83324	AT2G45290	AT2G45290	Transketolase	0.296555	46	89.2886	-41.6443	2.64992	-1.06918	0.29082	0.113643	4.30689	9.13308e-05	0.00330326	24514
R. leprosula	positive	g4219	0.489326	-6.17188	AT4G38460	GGR	geranylgeranyl reductase	0.381404	46	71.7778	-32.8889	2.19064	-2.81738	0.00722456	0.093947	5.20853	4.82857e-06	0.00134509	24514
R. leprosula	positive	g16276	0.489315	-1.99026	AT5G57040	AT5G57040	Lactoylglutathione lyase / glyoxalase I family protein	0.256746	46	98.4263	-46.2132	2.92663	-0.680051	0.500035	0.12551	3.8986	0.000326535	0.00590752	24514
R. leprosula	positive	g26744	0.489226	-5.65908	AT1G14920	GAI	GRAS family transcription factor family protein	0.261128	46	97.3588	-45.6794	2.89287	-1.95622	0.0568062	0.124062	3.94338	0.000284598	0.00550208	24514
R. leprosula	positive	g9963	0.489078	-7.93312	AT2G27190	PAP12	purple acid phosphatase 12	0.368401	46	74.2836	-34.1418	2.25113	-3.52406	0.00100512	0.096541	5.06601	7.7508e-06	0.00145952	24514
R. leprosula	positive	g34181	0.488481	-5.27011	AT1G17220	FUG1	Translation initiation factor 2%2C small GTP-binding protein	0.325594	46	82.8699	-38.4349	2.47134	-2.13249	0.0385849	0.105985	4.60897	3.46641e-05	0.00231344	24514
[truncated: 22,049 more rows]

## Sheet: TableS4
Species	vs minimum temperature	GOBPID	GO Term	Rank (adjusted p-value)	adjusted p-value	geneCount	universeCount	GeneRatio	ID	A. thaliana (ID)	A. thaliana (Gene name Symbol)	A. thaliana (Gene name)	p-value	universeMappedCount	geneMappedCount	oddsRatio	expectedCount
[truncated: 28,031 more rows]

[truncated: 3 more sheets: TableS5, TableS6, TableS7]
